# Supplementary material for: 7,8,9,10-Tetra­hydro-2-methyl­cyclo­hepta­[b]indol-6(5H)-one
Source: Acta Crystallogr Sect E Struct Rep Online. 2008 Jun 7;64(Pt 7):o1207. doi: 10.1107/S1600536808016498 (PMC2961774; doi:10.1107/S1600536808016498)
Supplement: Supplementary file 2 [file e-64-o1207-Isup2.hkl]

# 
# h,k,l, Fc-squared, Fo-squared, sigma(Fo-squared) and status flag 
# 
data_I
_shelx_title ' 07an006_0m in P2(1)/n' 
_shelx_refln_list_code          4 
_shelx_F_calc_maximum      162.25 
_exptl_crystal_F_000       444.00 
_reflns_d_resolution_high  0.7502 
 
loop_ 
 _symmetry_equiv_pos_as_xyz 
 'x, y, z' 
 '-x+1/2, y+1/2, -z+1/2' 
 '-x, -y, -z' 
 'x-1/2, -y-1/2, z-1/2' 
 
_cell_length_a    11.4607 
_cell_length_b     6.5062 
_cell_length_c    14.4591 
_cell_angle_alpha  90.000 
_cell_angle_beta   92.310 
_cell_angle_gamma  90.000 
 
_shelx_F_squared_multiplier     1.000 
 
loop_ 
 _refln_index_h 
 _refln_index_k 
 _refln_index_l 
 _refln_F_squared_calc 
 _refln_F_squared_meas 
 _refln_F_squared_sigma 
 _refln_observed_status 
   2   0   0       10.87       16.48      2.74 o 
   4   0   0     1639.21     1583.50     34.81 o 
   6   0   0      849.09      848.71     22.73 o 
   8   0   0       31.38       30.99      5.42 o 
  10   0   0       15.89       11.63      6.03 o 
  12   0   0        1.08        1.47     11.45 o 
   1   1   0     3586.61     3134.26     48.52 o 
   2   1   0     1762.72     1585.39     29.36 o 
   3   1   0     1003.83      926.47     19.21 o 
   4   1   0     1737.33     1562.98     24.41 o 
   5   1   0      138.71      141.13      5.20 o 
   6   1   0      566.53      537.93     12.60 o 
   7   1   0      411.16      426.06     12.72 o 
   8   1   0       63.98       58.61      5.18 o 
   9   1   0       32.38       33.38      4.63 o 
  10   1   0        0.93       -3.85      5.35 o 
  11   1   0      146.54      141.04     11.44 o 
  12   1   0        4.54       -2.01      7.44 o 
  13   1   0        0.66       -9.18     10.34 o 
  14   1   0       54.74       32.43     17.61 o 
  15   1   0        2.97       25.26     18.46 o 
   0   2   0     4462.54     3891.92     78.31 o 
   1   2   0      258.21      229.74      7.31 o 
   2   2   0      198.32      181.91      6.81 o 
   3   2   0      460.69      473.57     12.41 o 
   4   2   0      554.49      579.18     14.85 o 
   5   2   0        0.05        3.64      2.97 o 
   6   2   0      879.36      902.29     21.85 o 
   7   2   0      231.02      266.15     11.09 o 
   8   2   0       79.92       82.03      7.62 o 
   9   2   0      173.18      182.18     11.36 o 
  10   2   0       82.22       87.09      9.05 o 
  11   2   0      143.38      150.98     11.90 o 
  12   2   0       36.16       41.19      9.77 o 
  13   2   0       55.78       63.77     11.44 o 
  14   2   0        9.05       25.82      9.31 o 
   1   3   0      275.13      278.85      6.97 o 
   2   3   0       31.45       49.29      3.55 o 
   3   3   0       99.33       95.05      6.20 o 
   4   3   0      182.10      221.90      8.90 o 
   5   3   0       79.50       76.75      6.79 o 
   6   3   0      284.14      292.85     11.83 o 
   7   3   0        4.71        9.88      4.57 o 
   8   3   0      219.28      195.50     11.49 o 
   9   3   0      116.34      110.06      9.66 o 
  10   3   0       31.94       31.39      7.17 o 
  11   3   0       96.93      104.14     10.87 o 
  12   3   0       12.93       28.50      9.26 o 
  13   3   0        7.72      -11.77     14.28 o 
  14   3   0        0.82       31.60     16.74 o 
   0   4   0       64.26       60.86      5.57 o 
   1   4   0       98.27      105.03      4.69 o 
   2   4   0      210.15      207.89      6.52 o 
   3   4   0      163.18      176.15     11.80 o 
   4   4   0       73.63       82.25      6.98 o 
   5   4   0      160.64      188.41      9.89 o 
   6   4   0        2.52       -3.44      3.44 o 
   7   4   0       41.37       50.08      7.02 o 
   8   4   0       47.75       39.50      7.06 o 
   9   4   0       28.22       25.66      7.09 o 
  10   4   0       33.26       37.97     11.22 o 
  11   4   0        0.20        8.04      8.24 o 
  12   4   0       28.35       27.21      9.73 o 
  13   4   0        8.10       -8.27     12.12 o 
   1   5   0       71.29       70.98      4.55 o 
   2   5   0       89.04       91.27     11.47 o 
   3   5   0       36.88       33.96      5.24 o 
   4   5   0        9.95       12.66      4.88 o 
   5   5   0      112.29       97.71     12.42 o 
   6   5   0        5.22        8.37      5.18 o 
   7   5   0       21.39       16.33      5.98 o 
   8   5   0       68.74       50.26      8.07 o 
   9   5   0        3.54        2.09      6.55 o 
  10   5   0       14.78       -0.64      7.35 o 
  11   5   0        5.53        2.47      8.32 o 
  12   5   0        5.86        4.70      9.40 o 
   0   6   0       61.10       70.10     17.30 o 
   1   6   0      264.56      258.17     23.02 o 
   2   6   0        7.20       -0.49      5.30 o 
   3   6   0       94.22      103.66     10.58 o 
   4   6   0      161.72      179.24     20.07 o 
   5   6   0       21.84       17.20      6.81 o 
   6   6   0       40.37       36.71      7.10 o 
   7   6   0        0.71        0.78      6.49 o 
   8   6   0        4.54       13.36      7.47 o 
   9   6   0        0.17       -0.21      7.77 o 
  10   6   0        1.31       -2.13      8.67 o 
  11   6   0       16.76       23.29     10.10 o 
   1   7   0        0.01        4.51      5.97 o 
   2   7   0       63.41       57.97      9.08 o 
   3   7   0       13.33       -1.09      6.35 o 
   4   7   0        5.45        7.30      6.85 o 
   5   7   0        0.07        2.00      6.95 o 
   6   7   0        0.00        3.98      7.82 o 
   7   7   0       28.86       33.94      9.01 o 
   8   7   0       37.79       32.57      9.23 o 
   9   7   0        1.47       13.51      9.14 o 
   0   8   0      137.90      120.03     26.95 o 
   1   8   0        0.00      -12.21     12.21 o 
   2   8   0        2.65       -5.93     11.66 o 
   3   8   0        1.55        0.60     12.71 o 
   4   8   0        0.50        3.86      7.22 o 
   5   8   0      116.95      125.42     13.51 o 
 -13   0   1       62.84       75.71     24.40 o 
 -11   0   1      290.26      291.24     16.72 o 
  -9   0   1      236.66      224.24     12.12 o 
  -7   0   1       62.79       49.12      5.71 o 
  -5   0   1      867.24      804.10     20.73 o 
  -3   0   1    20818.45    19264.88    373.43 o 
  -1   0   1     2906.25     2647.80     52.72 o 
   1   0   1     5830.93     4752.97     93.52 o 
   3   0   1     2527.09     2152.69     44.89 o 
   5   0   1      280.49      281.19     10.55 o 
   7   0   1        0.61       -2.84      4.05 o 
   9   0   1       88.16       93.83      9.00 o 
  11   0   1      196.37      193.56     13.90 o 
 -15   1   1        5.67       17.22     14.76 o 
 -14   1   1        5.53      -15.63     15.63 o 
 -13   1   1      115.57       79.90     22.73 o 
 -12   1   1       90.04       73.00      9.86 o 
 -11   1   1        0.62        2.11      7.22 o 
 -10   1   1       15.33        8.63      7.05 o 
  -9   1   1      645.42      648.66     16.16 o 
  -8   1   1       66.36       71.29      5.44 o 
  -7   1   1       87.86       86.40      5.39 o 
  -6   1   1      765.30      767.33     16.04 o 
  -5   1   1      165.94      150.56      5.55 o 
  -4   1   1     1444.23     1390.51     24.47 o 
  -3   1   1    26324.57    24174.99    405.20 o 
  -2   1   1    13851.29    13255.71    223.26 o 
  -1   1   1      303.30      278.71      7.33 o 
   0   1   1     1866.54     1629.14     23.68 o 
   1   1   1       38.10       38.01      2.31 o 
   2   1   1      311.20      307.25      6.36 o 
   3   1   1     1011.98      947.10     15.54 o 
   4   1   1       28.46       25.89      2.80 o 
   5   1   1      563.90      577.32     11.65 o 
   6   1   1      185.00      182.88      6.90 o 
   7   1   1       56.13       59.83      6.38 o 
   8   1   1       88.30       93.40      6.24 o 
   9   1   1       18.90       16.32      4.24 o 
  10   1   1       15.37       11.12      4.34 o 
  11   1   1        0.94        3.30      7.27 o 
  12   1   1       35.98       43.68     14.98 o 
  13   1   1       53.24       41.60      9.93 o 
  14   1   1        4.36      -11.20     11.20 o 
  15   1   1       63.79       73.66     19.48 o 
 -14   2   1      136.13      147.28     13.82 o 
 -13   2   1        9.26        7.19      8.80 o 
 -12   2   1       20.15       26.89      8.78 o 
 -11   2   1      117.85      125.09     11.38 o 
 -10   2   1        9.70        2.95      6.64 o 
  -9   2   1      148.38      144.26     10.52 o 
  -8   2   1      216.84      226.05     12.88 o 
  -7   2   1      959.66      970.98     24.06 o 
  -6   2   1      201.15      196.35      9.09 o 
  -5   2   1      181.97      209.39      8.75 o 
  -4   2   1        1.22        6.36      2.88 o 
  -3   2   1      228.90      205.72      8.73 o 
  -2   2   1     1290.99     1273.16     25.47 o 
  -1   2   1      151.98      152.27      5.01 o 
   0   2   1       86.52       72.67      3.41 o 
   1   2   1      267.63      239.74      6.18 o 
   2   2   1      304.70      280.37      6.49 o 
   3   2   1      119.15      135.81      5.25 o 
   4   2   1     1110.54     1154.92     21.55 o 
   5   2   1      300.74      316.86      9.96 o 
   6   2   1       24.72       23.19      3.30 o 
   7   2   1        2.68       12.34      3.44 o 
   8   2   1       41.05       40.21      4.58 o 
   9   2   1       63.49       55.11      7.58 o 
  10   2   1       75.39       66.31      8.82 o 
  11   2   1       14.97       11.87      7.67 o 
  12   2   1        2.65       -8.24      8.24 o 
  13   2   1       15.51      -10.45     11.34 o 
  14   2   1        6.33        5.34     10.43 o 
 -14   3   1        1.26       -8.92      8.92 o 
 -13   3   1        2.78       -4.35      8.82 o 
 -12   3   1       12.77       17.96      8.45 o 
 -11   3   1       33.41       28.60      7.88 o 
 -10   3   1        0.61       -4.63      5.79 o 
  -9   3   1        1.33       -0.52      5.61 o 
  -8   3   1      105.91       99.71      8.90 o 
  -7   3   1        2.13        1.42      4.09 o 
  -6   3   1       17.08       20.01      4.59 o 
  -5   3   1      239.40      265.56     10.50 o 
  -4   3   1      327.53      345.28     11.42 o 
  -3   3   1      168.56      165.02      7.54 o 
  -2   3   1      327.04      299.63     10.42 o 
  -1   3   1      345.16      366.83      9.23 o 
   0   3   1      163.57      162.02      5.22 o 
   1   3   1     1071.23     1099.52     18.59 o 
   2   3   1       55.76       70.94      4.43 o 
   3   3   1     1079.81     1154.59     22.00 o 
   4   3   1     1004.86     1146.90     25.55 o 
   5   3   1      164.63      171.93      8.74 o 
   6   3   1       21.46       18.96      4.88 o 
   7   3   1      636.45      708.05     20.07 o 
   8   3   1      197.54      170.09     10.67 o 
   9   3   1        5.85       15.41      6.57 o 
  10   3   1       73.12       80.53      9.80 o 
  11   3   1       14.64        7.39      7.71 o 
  12   3   1       66.12       67.65     10.86 o 
  13   3   1       45.65       46.81     10.18 o 
  14   3   1       38.49       28.18      9.87 o 
 -13   4   1        4.70        1.60     12.31 o 
 -12   4   1       38.96       51.14     10.30 o 
 -11   4   1       68.17       87.26     10.70 o 
 -10   4   1        0.87        5.09      7.29 o 
  -9   4   1        8.18        7.55      6.27 o 
  -8   4   1       41.80       31.50      7.04 o 
  -7   4   1       28.47       19.53      5.72 o 
  -6   4   1      343.71      320.44     13.77 o 
  -5   4   1        1.78        8.02      4.09 o 
  -4   4   1        3.33        7.52      3.86 o 
  -3   4   1       41.14       41.69      4.99 o 
  -2   4   1      345.34      376.68     10.15 o 
  -1   4   1        4.04        4.92      2.23 o 
   0   4   1        4.29        9.84      2.49 o 
   1   4   1        2.78        5.66      2.34 o 
   2   4   1       49.78       59.77      4.00 o 
   3   4   1       47.44       49.69      4.28 o 
   4   4   1        4.06        6.38      3.78 o 
   5   4   1       88.96       89.32      7.45 o 
   6   4   1       36.45       34.59      6.05 o 
   7   4   1       64.22       60.90      7.31 o 
   8   4   1      125.94      107.64      9.26 o 
   9   4   1      135.17      145.98     11.39 o 
  10   4   1        0.53       -7.19      7.19 o 
  11   4   1        7.95       14.54      8.56 o 
  12   4   1       40.71       41.97      9.65 o 
  13   4   1       17.82        8.80      9.60 o 
 -12   5   1        2.54       -8.48     10.61 o 
 -11   5   1        6.08       10.66      7.97 o 
 -10   5   1       67.06       74.30     10.31 o 
  -9   5   1        1.29       -5.00      6.63 o 
  -8   5   1       56.70       44.06      7.58 o 
  -7   5   1       18.93       16.94      5.72 o 
  -6   5   1        9.05        2.95      5.11 o 
  -5   5   1        9.10        6.16      4.61 o 
  -4   5   1       69.41       61.61      7.04 o 
  -3   5   1      152.19      134.44     13.82 o 
  -2   5   1       10.21       11.26      2.99 o 
  -1   5   1      260.74      279.30      8.20 o 
   0   5   1      328.81      359.83      9.45 o 
   1   5   1      349.78      394.67     10.73 o 
   2   5   1       21.96       18.30      3.29 o 
   3   5   1        9.45       10.43      3.48 o 
   4   5   1       67.97       67.23      9.85 o 
   5   5   1        0.18        4.76      4.87 o 
   6   5   1        3.58       -1.53      5.01 o 
   7   5   1        0.01        2.46      5.77 o 
   8   5   1        0.78       -1.39      6.54 o 
   9   5   1       13.39       11.89      7.37 o 
  10   5   1        9.71       18.07      8.44 o 
  11   5   1       14.22       13.20      9.09 o 
  12   5   1        0.07       -0.89     12.47 o 
 -11   6   1       11.25        9.20      9.86 o 
 -10   6   1        0.83        5.31      8.70 o 
  -9   6   1        7.73        9.44      8.36 o 
  -8   6   1        3.48        4.99      7.73 o 
  -7   6   1       84.68       70.49      9.24 o 
  -6   6   1        8.04        3.03      5.85 o 
  -5   6   1       10.35        3.31      6.02 o 
  -4   6   1      221.25      202.31     28.49 o 
  -3   6   1        0.05       -0.32      4.62 o 
  -2   6   1       66.22       63.46      7.74 o 
  -1   6   1        4.07       -1.02      4.40 o 
   0   6   1       13.89        6.32      3.78 o 
   1   6   1       65.99       67.13      9.70 o 
   2   6   1       95.19      109.85     18.57 o 
   3   6   1       16.02       19.74      6.27 o 
   4   6   1        0.39       -2.58      5.26 o 
   5   6   1      126.57      119.49     19.00 o 
   6   6   1        9.50        7.60      6.44 o 
   7   6   1        3.58        4.53      6.51 o 
   8   6   1        0.18       -7.04      7.04 o 
   9   6   1       15.57       19.36      8.80 o 
  10   6   1       29.95       36.62      9.80 o 
  -9   7   1       19.56       21.71     10.04 o 
  -8   7   1       25.50       39.78     14.62 o 
  -7   7   1       79.57       92.05     10.53 o 
  -6   7   1       28.28       17.27     11.51 o 
  -5   7   1        2.72       -9.35      9.35 o 
  -4   7   1       71.48       67.68      9.23 o 
  -3   7   1       34.69       44.80      8.41 o 
  -2   7   1        1.00       -7.74      7.74 o 
  -1   7   1       79.00       55.32      8.40 o 
   0   7   1        0.27       -9.16      9.16 o 
   1   7   1       11.01        1.98      5.43 o 
   2   7   1      123.67      122.74     11.60 o 
   3   7   1       12.67       14.57      7.30 o 
   4   7   1       51.17       60.70      9.01 o 
   5   7   1       95.90      115.09     19.83 o 
   6   7   1       32.14       17.53      8.90 o 
   7   7   1       20.50       18.45      8.10 o 
   8   7   1        9.02       16.38     11.36 o 
  -5   8   1        0.16        1.32      7.62 o 
  -4   8   1        1.58       -5.67      7.58 o 
  -3   8   1       17.50        9.46      8.33 o 
  -2   8   1        0.89       -8.73     12.83 o 
  -1   8   1       37.42       47.08     16.26 o 
   0   8   1        1.81       -1.86     12.71 o 
   1   8   1        9.83       -2.08     21.88 o 
   2   8   1        3.79       -5.24     12.57 o 
   3   8   1        2.80        4.27     15.64 o 
   4   8   1        5.20       -3.70      7.04 o 
   5   8   1       35.18       18.30     11.52 o 
 -12   0   2      231.98      233.08     33.89 o 
 -10   0   2        5.16       -1.56      4.99 o 
  -8   0   2       95.13       82.87      7.67 o 
  -6   0   2      293.32      266.34     10.72 o 
  -4   0   2      204.92      211.72      8.22 o 
  -2   0   2     2282.29     2109.51     43.54 o 
   0   0   2      252.25      222.11     11.24 o 
   2   0   2     3134.99     2660.91     70.64 o 
   4   0   2     1506.07     1445.12     32.65 o 
   6   0   2      163.06      154.83      8.79 o 
   8   0   2      170.05      192.80     20.50 o 
  10   0   2      115.03      113.08     10.24 o 
  12   0   2        0.44        6.47      8.08 o 
 -15   1   2        0.01      -15.53     15.53 o 
 -14   1   2      170.07      162.68     20.70 o 
 -13   1   2        5.39       21.60     10.53 o 
 -12   1   2       52.85       34.10     11.07 o 
 -11   1   2      112.41      108.64     12.27 o 
 -10   1   2       18.63       24.61      6.44 o 
  -9   1   2       66.10       65.99      5.36 o 
  -8   1   2      102.55      113.49      6.42 o 
  -7   1   2      475.27      439.16     11.32 o 
  -6   1   2     3701.96     3752.51     60.89 o 
  -5   1   2      623.41      601.32     14.84 o 
  -4   1   2       14.47       19.58      3.02 o 
  -3   1   2     1682.45     1625.13     31.20 o 
  -2   1   2     1645.70     1468.75     30.42 o 
  -1   1   2      184.08      189.21      4.60 o 
   0   1   2      370.43      318.99      6.34 o 
   1   1   2     1152.36      962.76     15.12 o 
   2   1   2      215.61      208.48      5.33 o 
   3   1   2      261.65      249.25      6.20 o 
   4   1   2       15.28       15.09      2.42 o 
   5   1   2       18.50       21.86      3.01 o 
   6   1   2       40.45       46.98      5.21 o 
   7   1   2        0.48        1.11      4.04 o 
   8   1   2       46.14       52.25      4.86 o 
   9   1   2       13.16        6.80      4.29 o 
  10   1   2       30.20       42.00      5.36 o 
  11   1   2      112.63      109.39     10.48 o 
  12   1   2      331.86      370.31     36.94 o 
  13   1   2        0.57       23.79     11.05 o 
  14   1   2       65.46       46.25     14.04 o 
  15   1   2       25.02       36.62     17.05 o 
 -14   2   2        4.73       -4.24     12.20 o 
 -13   2   2        4.81        4.54      8.78 o 
 -12   2   2       19.28        5.88      8.68 o 
 -11   2   2      296.46      328.70     15.76 o 
 -10   2   2      118.09      121.91     12.45 o 
  -9   2   2        9.70        3.28      5.09 o 
  -8   2   2      138.21      147.73     10.33 o 
  -7   2   2      893.05      948.96     23.84 o 
  -6   2   2     1813.99     1743.04     36.61 o 
  -5   2   2     4523.57     4511.21     81.88 o 
  -4   2   2     1282.69     1329.69     27.97 o 
  -3   2   2      615.67      605.12     15.07 o 
  -2   2   2       83.09       95.72      5.36 o 
  -1   2   2      116.70      128.89      4.56 o 
   0   2   2      737.61      698.96     12.27 o 
   1   2   2       61.36       68.68      3.45 o 
   2   2   2     2212.53     2185.24     32.83 o 
   3   2   2        0.05        2.39      1.98 o 
   4   2   2      697.01      753.68     13.97 o 
   5   2   2       42.61       49.87      3.76 o 
   6   2   2       33.27       35.67      4.59 o 
   7   2   2        4.24        6.04      3.01 o 
   8   2   2        0.11        2.99      3.53 o 
   9   2   2      117.43      128.47      9.91 o 
  10   2   2       96.71       89.55      9.79 o 
  11   2   2       67.40       70.48      9.77 o 
  12   2   2       41.94       55.02     10.26 o 
  13   2   2      212.34      217.28     15.71 o 
  14   2   2       41.96       53.61     10.84 o 
 -14   3   2       26.97       17.48      9.99 o 
 -13   3   2        5.47        2.47      8.70 o 
 -12   3   2       18.67       25.73     13.08 o 
 -11   3   2        0.99        7.28      7.27 o 
 -10   3   2      139.10      137.89     11.28 o 
  -9   3   2      582.82      585.69     19.80 o 
  -8   3   2        5.17        0.62      5.18 o 
  -7   3   2        3.65        7.22      4.18 o 
  -6   3   2      224.17      235.36     10.82 o 
  -5   3   2      174.14      193.72      9.24 o 
  -4   3   2       28.94       36.50      4.59 o 
  -3   3   2       49.11       58.40      6.46 o 
  -2   3   2       49.76       42.08      4.34 o 
  -1   3   2        6.61        7.37      2.07 o 
   0   3   2     1405.85     1442.91     26.38 o 
   1   3   2      225.58      265.38      7.05 o 
   2   3   2      298.51      313.40      7.96 o 
   3   3   2        1.05        1.77      2.43 o 
   4   3   2      267.71      259.63      8.34 o 
   5   3   2       38.85       48.72      4.27 o 
   6   3   2      268.90      269.04      8.95 o 
   7   3   2       51.20       55.09      6.96 o 
   8   3   2      131.28      120.81      9.31 o 
   9   3   2        7.31       10.80      6.56 o 
  10   3   2        9.53        7.82      7.54 o 
  11   3   2       56.54       50.03      9.79 o 
  12   3   2       71.14       61.04     11.00 o 
  13   3   2       25.50       23.94     13.41 o 
  14   3   2        7.54        1.73     10.38 o 
 -13   4   2       33.19       25.50      9.16 o 
 -12   4   2       17.68        5.19      8.49 o 
 -11   4   2       25.68       24.92      8.58 o 
 -10   4   2       12.59        6.83      7.17 o 
  -9   4   2       34.80       28.20      6.92 o 
  -8   4   2       22.26       20.77      5.90 o 
  -7   4   2        3.07       -4.20      4.74 o 
  -6   4   2      386.65      358.87     13.96 o 
  -5   4   2      124.58      142.80     13.18 o 
  -4   4   2       22.78       36.24      5.10 o 
  -3   4   2       33.08       27.52      4.65 o 
  -2   4   2      964.43     1018.99     23.84 o 
  -1   4   2       21.11       22.62      2.79 o 
   0   4   2      266.11      291.77      7.87 o 
   1   4   2       97.49      107.66      5.02 o 
   2   4   2       93.89      115.85      6.20 o 
   3   4   2       47.04       43.07      5.58 o 
   4   4   2       75.95       73.11      5.37 o 
   5   4   2      552.44      574.14     17.30 o 
   6   4   2       50.22       47.36      6.30 o 
   7   4   2       96.74       90.94      8.33 o 
   8   4   2       70.73       62.59      8.36 o 
   9   4   2       92.27       75.49      9.61 o 
  10   4   2       50.87       56.52      9.79 o 
  11   4   2        0.02       -2.98      8.34 o 
  12   4   2        9.45       17.66     10.48 o 
  13   4   2        0.05        2.94     12.44 o 
 -12   5   2        5.76        5.26      9.31 o 
 -11   5   2       35.10       29.90     10.91 o 
 -10   5   2        8.14        3.75      7.45 o 
  -9   5   2        0.01        8.34      6.54 o 
  -8   5   2      188.58      184.39     12.55 o 
  -7   5   2       79.50       69.05      8.32 o 
  -6   5   2       43.93       44.89      7.00 o 
  -5   5   2        5.37        6.49      4.70 o 
  -4   5   2      217.39      196.84     12.00 o 
  -3   5   2        1.52       -0.30      4.22 o 
  -2   5   2       77.10       79.08      4.92 o 
  -1   5   2       33.62       37.18      3.58 o 
   0   5   2      223.02      227.67      9.17 o 
   1   5   2       21.38       25.28      3.49 o 
   2   5   2       79.10      100.71      5.43 o 
   3   5   2       58.28       67.89      5.42 o 
   4   5   2        8.10        4.70      5.27 o 
   5   5   2        4.05        2.03      4.96 o 
   6   5   2      248.38      235.27     14.64 o 
   7   5   2        7.18        2.90      5.89 o 
   8   5   2        0.19        5.99      6.38 o 
   9   5   2       28.21       28.46      8.30 o 
  10   5   2      191.85      180.02     15.15 o 
  11   5   2        5.36        1.89      8.71 o 
  12   5   2        7.63        7.56      9.44 o 
 -10   6   2        1.45       -6.36      8.27 o 
  -9   6   2        0.01       -7.50      7.50 o 
  -8   6   2        2.44       -7.81      7.81 o 
  -7   6   2        4.89        0.15      6.64 o 
  -6   6   2       78.33       58.87      8.48 o 
  -5   6   2       30.75       31.06      7.68 o 
  -4   6   2        0.22       -0.82      5.19 o 
  -3   6   2       85.71       77.69      8.35 o 
  -2   6   2       31.54       26.28      7.21 o 
  -1   6   2      245.51      229.49     22.80 o 
   0   6   2        0.20       -3.49      3.49 o 
   1   6   2        9.21        9.32      4.24 o 
   2   6   2      250.11      251.59     21.36 o 
   3   6   2       60.13       68.88      8.14 o 
   4   6   2       13.49        3.44      5.83 o 
   5   6   2        3.49        1.90      6.10 o 
   6   6   2        2.50        3.75      6.31 o 
   7   6   2       19.17       19.03      7.12 o 
   8   6   2        1.64       -6.67      8.05 o 
   9   6   2       36.54       36.60      9.95 o 
  10   6   2       30.90       32.39      9.51 o 
  -8   7   2       13.03        6.45      7.84 o 
  -7   7   2       44.52       48.04      9.24 o 
  -6   7   2        1.51        2.36      6.68 o 
  -5   7   2        3.77       -6.48      6.48 o 
  -4   7   2        5.88        1.80      6.99 o 
  -3   7   2       59.12       75.94     12.97 o 
  -2   7   2        4.36       -4.22      6.46 o 
  -1   7   2       81.82       64.81      9.05 o 
   0   7   2       14.91       13.58      7.25 o 
   1   7   2       82.77       69.19     13.99 o 
   2   7   2       26.42       20.41      7.42 o 
   3   7   2      255.33      268.55     39.16 o 
   4   7   2       12.47       16.52      7.63 o 
   5   7   2        6.93        2.79      7.10 o 
   6   7   2       15.52       13.71     10.05 o 
   7   7   2       48.56       44.76      9.12 o 
   8   7   2       59.07       66.29     10.90 o 
  -5   8   2        6.23        7.85      7.76 o 
  -4   8   2        5.87        6.54      8.09 o 
  -3   8   2        9.33       18.75     12.67 o 
  -2   8   2        2.37       13.58     14.01 o 
  -1   8   2       20.33        9.63     12.40 o 
   0   8   2        0.01        3.77     12.97 o 
   1   8   2       20.64       29.14     16.97 o 
   2   8   2        6.58       -0.39     12.89 o 
   3   8   2       18.39       30.94     16.19 o 
   4   8   2        9.81        4.40      7.58 o 
   5   8   2        9.64       14.65      8.22 o 
 -13   0   3       16.36       42.94     19.22 o 
 -11   0   3      101.88       80.44     12.00 o 
  -9   0   3      330.53      366.51     14.81 o 
  -7   0   3        0.04        3.98      3.51 o 
  -5   0   3      290.73      300.63     10.85 o 
  -3   0   3       83.34       73.88      8.03 o 
  -1   0   3     2548.33     2270.05     46.61 o 
   1   0   3       91.87       97.97      7.10 o 
   3   0   3      106.17       98.57      7.62 o 
   5   0   3       17.26       16.17      4.20 o 
   7   0   3       26.50       28.06      5.84 o 
   9   0   3       89.94       96.96     10.63 o 
  11   0   3       30.75       22.49      9.69 o 
 -15   1   3        0.12       25.94     17.22 o 
 -14   1   3       69.55       48.54     22.22 o 
 -13   1   3        0.00       -4.92     10.39 o 
 -12   1   3       75.68       62.49      9.00 o 
 -11   1   3       43.28       29.64      8.18 o 
 -10   1   3       23.52       36.95      7.43 o 
  -9   1   3       67.27       62.49      6.91 o 
  -8   1   3       16.14       15.76      4.93 o 
  -7   1   3       39.47       41.77      3.98 o 
  -6   1   3       53.28       59.30      5.25 o 
  -5   1   3     1064.99     1099.52     23.52 o 
  -4   1   3       62.34       58.58      4.20 o 
  -3   1   3       57.66       55.71      3.87 o 
  -2   1   3       72.10       56.45      4.25 o 
  -1   1   3     3296.52     2986.21     42.87 o 
   0   1   3       19.31       14.53      2.22 o 
   1   1   3       18.68       22.33      2.34 o 
   2   1   3     2826.94     2593.27     37.82 o 
   3   1   3      118.30      128.63      4.52 o 
   4   1   3       43.51       43.58      3.39 o 
   5   1   3      379.52      389.95      9.25 o 
   6   1   3       11.63       11.32      2.97 o 
   7   1   3      126.89      135.50      6.37 o 
   8   1   3        2.68        7.18      3.91 o 
   9   1   3      650.50      722.18     16.66 o 
  10   1   3      142.17      126.75      9.71 o 
  11   1   3      100.80       89.93     10.75 o 
  12   1   3      107.36       97.43     12.00 o 
  13   1   3        8.33      -12.37     12.37 o 
  14   1   3       15.68       25.86     13.74 o 
 -14   2   3        3.70       -0.80     13.05 o 
 -13   2   3        2.90       14.00      8.64 o 
 -12   2   3       23.45        9.07      8.31 o 
 -11   2   3       97.10       82.18      9.61 o 
 -10   2   3      225.16      222.70     12.63 o 
  -9   2   3     1770.15     1770.50     40.32 o 
  -8   2   3      381.22      365.28     13.92 o 
  -7   2   3      131.24      145.35      9.54 o 
  -6   2   3      863.19      916.46     22.60 o 
  -5   2   3      628.45      618.14     16.70 o 
  -4   2   3        1.23        5.28      3.16 o 
  -3   2   3      390.66      373.89     11.18 o 
  -2   2   3       50.57       54.69      5.31 o 
  -1   2   3       21.62       23.70      2.45 o 
   0   2   3      310.46      322.41      7.41 o 
   1   2   3      246.75      245.58      6.39 o 
   2   2   3       66.09       66.94      3.58 o 
   3   2   3      134.27      119.37      4.74 o 
   4   2   3      344.75      344.73      8.38 o 
   5   2   3       95.83      103.21      7.16 o 
   6   2   3       29.27       41.80      5.33 o 
   7   2   3        4.52        6.13      3.24 o 
   8   2   3      270.67      285.62     10.12 o 
   9   2   3      233.13      254.70     10.53 o 
  10   2   3      108.46      120.72     11.01 o 
  11   2   3       72.82       62.73     10.21 o 
  12   2   3        5.54       -1.02      9.21 o 
  13   2   3       25.34       30.17      9.77 o 
  14   2   3       58.50       66.61     13.07 o 
 -14   3   3       77.29       81.07     11.87 o 
 -13   3   3       41.02       27.84      9.33 o 
 -12   3   3      153.21      157.21     14.13 o 
 -11   3   3        0.56        2.65      7.48 o 
 -10   3   3       75.72       77.54      9.20 o 
  -9   3   3      626.69      627.14     20.59 o 
  -8   3   3      660.33      690.75     21.06 o 
  -7   3   3      410.71      437.86     15.11 o 
  -6   3   3        2.91        1.35      3.52 o 
  -5   3   3        1.86        4.59      3.45 o 
  -4   3   3      601.50      607.23     16.74 o 
  -3   3   3        0.35       -1.11      2.91 o 
  -2   3   3      203.63      200.50      8.17 o 
  -1   3   3       40.34       39.78      3.27 o 
   0   3   3      223.32      254.58      6.97 o 
   1   3   3       28.49       32.73      3.83 o 
   2   3   3      254.87      324.22      8.20 o 
   3   3   3       68.86       64.12      4.65 o 
   4   3   3      167.44      166.60      6.07 o 
   5   3   3       12.85       16.70      3.09 o 
   6   3   3       14.03       18.81      3.54 o 
   7   3   3      244.92      270.08     10.03 o 
   8   3   3        0.34        0.22      5.34 o 
   9   3   3        0.35       -2.36      5.85 o 
  10   3   3        8.15       -3.99     10.93 o 
  11   3   3      134.54      110.00     13.61 o 
  12   3   3       25.92       -0.27     11.90 o 
  13   3   3        1.01       -1.31     10.85 o 
  14   3   3        0.85      -10.51     10.51 o 
 -13   4   3      120.37      115.55     12.32 o 
 -12   4   3       32.61       21.32      9.77 o 
 -11   4   3      114.40      119.03     12.12 o 
 -10   4   3       81.47       97.09     10.68 o 
  -9   4   3      219.35      185.75     15.50 o 
  -8   4   3       26.51       30.19      6.68 o 
  -7   4   3      151.83      131.00     11.93 o 
  -6   4   3        5.41       -2.54      3.95 o 
  -5   4   3       56.19       51.64      6.09 o 
  -4   4   3       54.50       56.39      6.16 o 
  -3   4   3      899.16      933.93     23.02 o 
  -2   4   3        0.06        2.30      4.52 o 
  -1   4   3      196.02      208.90      6.70 o 
   0   4   3      110.31      123.42      5.47 o 
   1   4   3        0.26        1.04      2.91 o 
   2   4   3      103.16      112.60      5.68 o 
   3   4   3      275.13      287.62      8.35 o 
   4   4   3      145.67      163.41      7.11 o 
   5   4   3      136.16      133.30      7.18 o 
   6   4   3      122.74      107.83      8.67 o 
   7   4   3      370.77      356.48     14.42 o 
   8   4   3       10.37       17.01      7.48 o 
   9   4   3      202.80      192.83     13.00 o 
  10   4   3       29.15       39.03      8.88 o 
  11   4   3       19.73       16.94      8.50 o 
  12   4   3       12.06        6.48     11.37 o 
  13   4   3       18.78       -2.57     11.72 o 
 -12   5   3        8.24       30.43     13.09 o 
 -11   5   3       29.63        9.97      9.02 o 
 -10   5   3        2.27        1.93      7.28 o 
  -9   5   3      170.64      162.65     13.24 o 
  -8   5   3        7.03        0.83      6.63 o 
  -7   5   3      126.89      113.39     10.13 o 
  -6   5   3        7.87        7.80      5.39 o 
  -5   5   3        3.99        4.01      4.81 o 
  -4   5   3      218.12      206.81     26.79 o 
  -3   5   3       42.87       54.50      6.52 o 
  -2   5   3      202.56      198.63     13.30 o 
  -1   5   3       36.71       40.81      4.88 o 
   0   5   3       93.30       94.26      5.45 o 
   1   5   3       14.92       21.42      3.38 o 
   2   5   3      269.34      286.33     11.32 o 
   3   5   3      132.36      127.58      7.28 o 
   4   5   3        4.90        2.34      5.09 o 
   5   5   3      134.13      102.69      9.07 o 
   6   5   3       21.11       17.99      6.30 o 
   7   5   3      315.91      330.61     15.10 o 
   8   5   3        0.06       -0.34      6.79 o 
   9   5   3       20.88       15.43      8.08 o 
  10   5   3        6.17       12.94      8.79 o 
  11   5   3       23.40       21.01     11.25 o 
  12   5   3       11.62       29.45     12.39 o 
 -10   6   3        5.10       17.63      8.53 o 
  -9   6   3       32.52       26.87      8.73 o 
  -8   6   3        7.35       12.92      7.32 o 
  -7   6   3       26.52        6.98      7.01 o 
  -6   6   3        0.02       -3.04      6.04 o 
  -5   6   3       19.71       18.00      6.28 o 
  -4   6   3      165.42      157.60     12.25 o 
  -3   6   3        1.46        7.05      5.01 o 
  -2   6   3      294.67      292.97     23.87 o 
  -1   6   3      146.68      145.04     13.63 o 
   0   6   3      386.58      404.92     26.09 o 
   1   6   3       33.23       21.79      7.92 o 
   2   6   3        4.58        2.55      5.42 o 
   3   6   3       10.70        3.98      5.91 o 
   4   6   3      289.73      310.76     26.45 o 
   5   6   3       52.95       52.31     12.18 o 
   6   6   3       14.01       17.86      8.44 o 
   7   6   3       15.32       10.14      6.94 o 
   8   6   3        0.04       -7.16      7.16 o 
   9   6   3       40.84       33.44     11.16 o 
  10   6   3        4.91       -4.41      8.77 o 
  -8   7   3        1.03        3.41      8.18 o 
  -7   7   3       10.31       -2.96      8.11 o 
  -6   7   3       17.50       17.87      7.83 o 
  -5   7   3       10.43       10.36      7.74 o 
  -4   7   3       35.26       29.64      7.77 o 
  -3   7   3        3.10       -3.35      6.09 o 
  -2   7   3        0.08        3.98      6.58 o 
  -1   7   3       36.59       37.94      8.20 o 
   0   7   3       33.23       19.35      6.53 o 
   1   7   3        4.25       -1.55     10.53 o 
   2   7   3       55.20       64.86      9.28 o 
   3   7   3      103.42      101.75     11.90 o 
   4   7   3       15.33       12.94      8.87 o 
   5   7   3        1.08        8.15      7.35 o 
   6   7   3        8.34        4.96      7.96 o 
   7   7   3       21.55       13.28      8.43 o 
   8   7   3        0.14        6.30      8.38 o 
  -5   8   3        1.61       -7.82      7.82 o 
  -4   8   3       10.06        9.72      8.51 o 
  -3   8   3       21.96       32.92      8.13 o 
  -2   8   3       41.24       16.50     13.06 o 
  -1   8   3       13.60       18.66     14.21 o 
   0   8   3       45.40       14.05     14.23 o 
   1   8   3        8.07       10.81     13.65 o 
   2   8   3        0.88       -7.68     15.48 o 
   3   8   3        9.62       25.40     15.09 o 
   4   8   3       13.26        2.90     16.99 o 
   5   8   3       12.30        9.68      8.12 o 
 -12   0   4       81.09       87.94     22.14 o 
 -10   0   4       58.45       51.75      7.57 o 
  -8   0   4      443.78      462.36     17.05 o 
  -6   0   4        0.08        5.06      2.70 o 
  -4   0   4      343.09      327.46     14.68 o 
  -2   0   4        8.68       17.39      4.94 o 
   0   0   4     3146.70     2807.56     71.05 o 
   2   0   4        7.11        1.63      5.96 o 
   4   0   4       53.20       47.34      7.09 o 
   6   0   4     3225.01     3370.81     72.41 o 
   8   0   4      534.45      551.51     24.05 o 
  10   0   4      172.55      178.60     13.77 o 
  12   0   4        4.81       -6.53     10.81 o 
 -14   1   4       14.58       11.42     15.11 o 
 -13   1   4       54.18       53.67     11.48 o 
 -12   1   4      152.07      142.89     15.34 o 
 -11   1   4       11.53       12.93      7.43 o 
 -10   1   4       13.96       19.80      7.06 o 
  -9   1   4       24.63       27.46      5.52 o 
  -8   1   4      251.73      257.16      8.75 o 
  -7   1   4      174.01      180.10      6.97 o 
  -6   1   4      295.85      293.43     10.45 o 
  -5   1   4      109.52      117.53      6.43 o 
  -4   1   4      620.56      588.82     13.23 o 
  -3   1   4      388.52      385.37      8.39 o 
  -2   1   4      492.55      475.94     10.40 o 
  -1   1   4      161.17      153.54      4.71 o 
   0   1   4      475.96      452.90      9.75 o 
   1   1   4     1027.56      961.30     23.05 o 
   2   1   4      350.14      308.48      7.92 o 
   3   1   4      141.58      137.34      5.60 o 
   4   1   4      131.36      143.27      5.41 o 
   5   1   4       20.80       24.02      3.29 o 
   6   1   4       62.33       64.57      4.71 o 
   7   1   4       39.29       46.70      5.08 o 
   8   1   4       34.26       36.20      4.91 o 
   9   1   4       66.76       78.16      9.68 o 
  10   1   4       58.16       72.89     10.24 o 
  11   1   4        0.82        0.13      6.00 o 
  12   1   4      239.85      229.92     15.16 o 
  13   1   4       59.42       53.49     13.86 o 
  14   1   4       43.76       50.05     14.49 o 
 -14   2   4       22.25       36.66     12.57 o 
 -13   2   4       12.60        3.51     13.07 o 
 -12   2   4      113.72      100.50     11.74 o 
 -11   2   4       41.07       25.19     11.53 o 
 -10   2   4        1.39       -1.19      6.43 o 
  -9   2   4        0.34        0.11      4.71 o 
  -8   2   4      209.73      205.61     12.92 o 
  -7   2   4        5.25       11.24      5.08 o 
  -6   2   4       61.30       65.12      6.59 o 
  -5   2   4      126.65      133.02      7.62 o 
  -4   2   4       22.51       21.76      4.11 o 
  -3   2   4      235.82      239.66      9.01 o 
  -2   2   4      125.17      116.63      6.06 o 
  -1   2   4      113.79      105.83      4.28 o 
   0   2   4      281.52      283.65      7.84 o 
   1   2   4      101.61      107.60      4.42 o 
   2   2   4      873.08      886.65     17.21 o 
   3   2   4      557.37      550.20     11.21 o 
   4   2   4      307.95      318.46      8.19 o 
   5   2   4       52.36       63.93      4.37 o 
   6   2   4      431.18      423.41     10.60 o 
   7   2   4       90.39      102.10      5.84 o 
   8   2   4        2.30        1.94      3.95 o 
   9   2   4      167.99      153.83      8.03 o 
  10   2   4       61.93       55.85      8.74 o 
  11   2   4       47.91       38.50      9.06 o 
  12   2   4      159.93      189.77     22.07 o 
  13   2   4      136.32      132.84     25.64 o 
  14   2   4       29.73       34.48     14.42 o 
 -14   3   4        6.35       17.98     10.05 o 
 -13   3   4        1.23       17.54      8.93 o 
 -12   3   4      888.40      908.47     29.24 o 
 -11   3   4      428.19      393.77     17.87 o 
 -10   3   4        0.11        2.67      6.12 o 
  -9   3   4       16.03       21.75      6.91 o 
  -8   3   4      117.42      110.40     12.28 o 
  -7   3   4      206.04      187.54     10.56 o 
  -6   3   4       65.32       67.59      6.89 o 
  -5   3   4      589.24      553.38     16.35 o 
  -4   3   4        2.93        4.62      3.46 o 
  -3   3   4        5.52        6.88      3.40 o 
  -2   3   4      225.29      221.61      7.61 o 
  -1   3   4      228.36      269.32      7.30 o 
   0   3   4      242.16      243.88      7.03 o 
   1   3   4        9.48       13.37      2.65 o 
   2   3   4       29.18       30.58      3.24 o 
   3   3   4      190.59      193.59      7.32 o 
   4   3   4      107.01      108.71      5.28 o 
   5   3   4      163.84      168.27      6.46 o 
   6   3   4      991.04     1077.96     22.87 o 
   7   3   4       94.01       96.86      6.74 o 
   8   3   4       84.22       90.04      8.54 o 
   9   3   4       45.54       28.07      9.87 o 
  10   3   4        7.20        5.10      6.94 o 
  11   3   4        7.71       11.67     12.00 o 
  12   3   4       78.52       94.26     14.66 o 
  13   3   4        1.02        2.42     13.59 o 
 -13   4   4       33.17       28.31      9.65 o 
 -12   4   4      171.88      149.39     13.78 o 
 -11   4   4       53.90       41.54      8.55 o 
 -10   4   4      316.66      320.83     19.69 o 
  -9   4   4        2.10       14.34      7.17 o 
  -8   4   4      113.62       89.36      8.69 o 
  -7   4   4        2.88        5.05      5.32 o 
  -6   4   4       13.97        6.68      4.81 o 
  -5   4   4        0.47        5.00      3.77 o 
  -4   4   4      279.62      273.87     11.42 o 
  -3   4   4        0.16        3.92      3.74 o 
  -2   4   4       87.72       82.14      4.47 o 
  -1   4   4      154.27      159.55      5.96 o 
   0   4   4       10.36       15.22      3.33 o 
   1   4   4       36.67       39.00      5.00 o 
   2   4   4       44.53       44.25      3.96 o 
   3   4   4       71.99       77.18      5.02 o 
   4   4   4      663.47      790.33     16.36 o 
   5   4   4        3.22        4.90      3.63 o 
   6   4   4        1.43        6.35      5.10 o 
   7   4   4       23.84       15.12      7.80 o 
   8   4   4      152.57      136.27     10.59 o 
   9   4   4        0.33        4.49      7.37 o 
  10   4   4       91.20       84.46     10.38 o 
  11   4   4       45.97       47.37     10.91 o 
  12   4   4        1.07        8.94     11.03 o 
  13   4   4       29.55       34.51     14.68 o 
 -12   5   4       43.11       42.20     10.10 o 
 -11   5   4        2.23        3.28      8.85 o 
 -10   5   4        0.19        2.40      7.83 o 
  -9   5   4        0.79       -3.85      6.54 o 
  -8   5   4        5.83       -0.40      7.64 o 
  -7   5   4       88.72       70.55      8.61 o 
  -6   5   4      179.00      157.20     10.89 o 
  -5   5   4      602.67      605.18     36.44 o 
  -4   5   4      267.05      232.33     18.84 o 
  -3   5   4      489.84      491.72     21.85 o 
  -2   5   4      112.79      103.12      8.34 o 
  -1   5   4       36.32       36.32      4.08 o 
   0   5   4        5.86        6.75      3.22 o 
   1   5   4      486.59      537.70     12.94 o 
   2   5   4        2.90        5.27      3.82 o 
   3   5   4      250.45      238.34     10.69 o 
   4   5   4       16.50       11.54      4.33 o 
   5   5   4       61.52       63.27      8.11 o 
   6   5   4      210.96      211.59     12.22 o 
   7   5   4        0.79       -0.37      6.28 o 
   8   5   4       46.04       41.13      8.14 o 
   9   5   4       11.98       13.88      8.13 o 
  10   5   4        0.72       -0.06      7.95 o 
  11   5   4        1.66        3.75     10.68 o 
 -10   6   4       21.55       18.19      8.84 o 
  -9   6   4        2.43       22.70      8.07 o 
  -8   6   4        3.87       -5.25      7.42 o 
  -7   6   4       23.44       17.60      7.14 o 
  -6   6   4        2.53        1.94      6.24 o 
  -5   6   4        2.41        6.96      5.31 o 
  -4   6   4       12.30        1.91      5.69 o 
  -3   6   4        4.17       12.57      5.75 o 
  -2   6   4       16.20       16.05      6.29 o 
  -1   6   4       95.18       82.78      8.58 o 
   0   6   4        0.11        2.16      5.67 o 
   1   6   4      238.98      226.22     10.77 o 
   2   6   4      139.85      142.35     14.58 o 
   3   6   4       79.46       59.48      9.51 o 
   4   6   4      194.71      199.76     30.72 o 
   5   6   4        0.17        1.77      6.42 o 
   6   6   4       22.56       28.10      7.43 o 
   7   6   4        1.66       -4.07      7.00 o 
   8   6   4       34.57       30.20      8.39 o 
   9   6   4       23.22       16.37     10.47 o 
  10   6   4        1.19       -1.85     10.14 o 
  -8   7   4        1.18       -0.62     10.77 o 
  -7   7   4       25.02       25.66      9.00 o 
  -6   7   4       15.20       22.96      8.63 o 
  -5   7   4      114.17      106.73     14.34 o 
  -4   7   4       12.70       13.02      6.86 o 
  -3   7   4       32.39       35.37      7.53 o 
  -2   7   4        4.64        5.72      6.83 o 
  -1   7   4        2.23       -3.94      7.02 o 
   0   7   4       71.84       62.13      9.15 o 
   1   7   4       43.36       35.21     12.93 o 
   2   7   4        0.01       -4.39      7.89 o 
   3   7   4        1.76       10.02      9.04 o 
   4   7   4       34.65       42.48      9.44 o 
   5   7   4       32.33       24.93      8.01 o 
   6   7   4        8.73        3.77      7.41 o 
   7   7   4       16.21       11.55      8.40 o 
   8   7   4       44.76       39.35      9.23 o 
  -5   8   4       37.45       42.43     17.97 o 
  -4   8   4        1.77       -0.88      8.25 o 
  -3   8   4       33.46       20.57      8.34 o 
  -2   8   4        4.77        8.88      9.21 o 
  -1   8   4       31.13       33.86     19.13 o 
   0   8   4        0.07      -13.23     13.23 o 
   1   8   4        0.27       -4.13     13.44 o 
   2   8   4        4.14       12.23     14.40 o 
   3   8   4        1.41      -12.41     12.41 o 
   4   8   4        0.63      -10.16     13.95 o 
 -13   0   5       34.01       21.19     20.29 o 
 -11   0   5      154.54      148.04     18.73 o 
  -9   0   5      431.49      399.37     15.81 o 
  -7   0   5       83.04      102.15      7.39 o 
  -5   0   5      634.11      670.58     19.38 o 
  -3   0   5       26.08       20.32      4.09 o 
  -1   0   5     3709.67     3588.18     73.24 o 
   1   0   5      387.28      407.66     18.10 o 
   3   0   5     2797.12     2707.63     71.63 o 
   5   0   5      138.43      136.35     12.91 o 
   7   0   5      745.95      777.11     29.81 o 
   9   0   5      118.51      128.22     12.17 o 
  11   0   5        1.87        8.15     12.28 o 
  13   0   5       48.10       62.93     22.53 o 
 -14   1   5        0.30      -15.42     15.42 o 
 -13   1   5        0.55      -27.27     27.27 o 
 -12   1   5       20.07       -1.78     10.03 o 
 -11   1   5       52.36       51.55      7.92 o 
 -10   1   5        1.17       -5.36      5.36 o 
  -9   1   5       76.15       77.16      9.13 o 
  -8   1   5        1.93        9.97      4.33 o 
  -7   1   5       48.34       47.31      4.30 o 
  -6   1   5       30.30       34.59      3.63 o 
  -5   1   5        4.64        4.39      2.68 o 
  -4   1   5       46.00       44.94      3.73 o 
  -3   1   5      669.57      646.32     12.48 o 
  -2   1   5      121.28      119.19      4.57 o 
  -1   1   5      147.23      141.99      4.69 o 
   0   1   5      120.56      117.41      4.76 o 
   1   1   5      356.46      307.40     10.79 o 
   2   1   5        3.75        3.95      3.20 o 
   3   1   5     2518.11     2425.12     46.12 o 
   4   1   5      947.40      998.19     22.73 o 
   5   1   5      118.32      119.01      7.19 o 
   6   1   5      135.25      131.00      6.20 o 
   7   1   5       52.96       53.74      4.81 o 
   8   1   5       81.00       97.83      6.55 o 
   9   1   5        0.42        2.07      5.02 o 
  10   1   5        8.07        5.43      5.57 o 
  11   1   5       27.08       27.02      8.22 o 
  12   1   5       21.17       10.26     19.13 o 
  13   1   5       42.33       21.75     20.50 o 
  14   1   5       86.09       65.11     32.43 o 
 -14   2   5        0.78      -13.41     13.41 o 
 -13   2   5       10.52       13.65      8.41 o 
 -12   2   5       25.34       28.42      9.71 o 
 -11   2   5       34.62       25.08      7.26 o 
 -10   2   5       15.24       17.77      6.21 o 
  -9   2   5        0.09       -1.96      5.22 o 
  -8   2   5      120.89      111.32      9.03 o 
  -7   2   5        0.00        1.85      4.00 o 
  -6   2   5       89.22      123.16      8.29 o 
  -5   2   5      199.02      179.85      9.06 o 
  -4   2   5      495.57      504.27     12.33 o 
  -3   2   5      165.20      181.62      6.83 o 
  -2   2   5       59.13       67.90      3.82 o 
  -1   2   5       27.58       35.18      3.10 o 
   0   2   5      521.25      508.83     10.44 o 
   1   2   5       15.13       15.60      2.48 o 
   2   2   5     1385.79     1416.99     25.44 o 
   3   2   5      396.81      407.92      9.49 o 
   4   2   5      155.15      155.42      6.08 o 
   5   2   5       22.23       26.77      3.63 o 
   6   2   5        1.89       -2.29      3.09 o 
   7   2   5       44.81       46.80      4.59 o 
   8   2   5      219.51      250.87     12.32 o 
   9   2   5      160.16      154.73      8.23 o 
  10   2   5      376.74      416.81     18.52 o 
  11   2   5      120.67      135.39     14.18 o 
  12   2   5        0.10       -3.03     12.72 o 
  13   2   5        3.64       28.53     13.29 o 
  14   2   5        3.42      -12.16     12.16 o 
 -13   3   5       22.98       43.94     10.14 o 
 -12   3   5        1.78       -6.72      8.28 o 
 -11   3   5        0.05        2.24      7.55 o 
 -10   3   5      141.15      134.71     11.81 o 
  -9   3   5        1.51        4.69      5.54 o 
  -8   3   5        7.33       21.51      5.92 o 
  -7   3   5      183.88      179.99     10.91 o 
  -6   3   5       16.42       15.64      6.77 o 
  -5   3   5       85.94       85.46      7.31 o 
  -4   3   5        1.47        5.27      3.71 o 
  -3   3   5       61.69       63.25      5.85 o 
  -2   3   5       11.06       11.12      2.62 o 
  -1   3   5       30.46       35.66      3.41 o 
   0   3   5     1219.19     1260.17     21.70 o 
   1   3   5      376.52      434.79     12.29 o 
   2   3   5       55.56       55.58      4.18 o 
   3   3   5      738.70      777.10     16.98 o 
   4   3   5      612.63      656.54     13.92 o 
   5   3   5       46.83       55.29      4.52 o 
   6   3   5      293.90      307.74      9.40 o 
   7   3   5        9.71        3.78      3.72 o 
   8   3   5       94.10      103.75      7.46 o 
   9   3   5      353.75      306.27     14.52 o 
  10   3   5      381.87      411.04     17.25 o 
  11   3   5       16.72       15.63     10.89 o 
  12   3   5        8.10        6.58     15.02 o 
  13   3   5       12.89       14.80     14.80 o 
 -13   4   5       69.86       69.47     11.38 o 
 -12   4   5        3.30        2.80      8.38 o 
 -11   4   5      156.06      153.34     14.15 o 
 -10   4   5        0.01        2.98      6.81 o 
  -9   4   5       44.56       43.38      7.57 o 
  -8   4   5        2.60        4.92      5.09 o 
  -7   4   5      901.11      909.04     25.55 o 
  -6   4   5      422.11      386.39     15.09 o 
  -5   4   5      210.20      198.99     11.02 o 
  -4   4   5       50.05       53.03      6.34 o 
  -3   4   5       30.98       35.48      7.19 o 
  -2   4   5      222.28      217.10      8.52 o 
  -1   4   5      145.61      138.98      6.45 o 
   0   4   5       63.00       70.60      4.82 o 
   1   4   5        0.57        2.55      3.40 o 
   2   4   5        0.01        0.59      2.96 o 
   3   4   5      195.66      206.78      8.45 o 
   4   4   5       36.02       35.20      5.07 o 
   5   4   5      263.73      266.60      8.88 o 
   6   4   5       23.09       18.54      4.58 o 
   7   4   5        3.77        5.70      5.81 o 
   8   4   5       19.61        8.81      7.15 o 
   9   4   5       15.78       13.03      7.23 o 
  10   4   5        9.94        4.40     13.88 o 
  11   4   5       12.64       10.99     11.17 o 
  12   4   5        0.05        6.44     16.01 o 
 -11   5   5        1.49        4.90      8.47 o 
 -10   5   5       17.11        7.53      7.48 o 
  -9   5   5        2.07       15.28      7.70 o 
  -8   5   5       71.77       48.84      7.72 o 
  -7   5   5        0.03       -5.83      5.83 o 
  -6   5   5       86.02       79.30     10.33 o 
  -5   5   5        0.11       -1.53      5.13 o 
  -4   5   5        5.64        6.84      5.03 o 
  -3   5   5        5.43        3.03      4.95 o 
  -2   5   5      237.29      233.23     13.78 o 
  -1   5   5      192.77      183.39     10.12 o 
   0   5   5        9.13       10.33      3.38 o 
   1   5   5       85.77       93.83      6.46 o 
   2   5   5        5.86        2.67      4.03 o 
   3   5   5      134.08      134.63      8.11 o 
   4   5   5       20.12       17.17      6.28 o 
   5   5   5       42.01       30.93      7.06 o 
   6   5   5        6.89       12.69      6.95 o 
   7   5   5       23.17       19.21      6.95 o 
   8   5   5        1.25       -7.01      7.01 o 
   9   5   5        0.18       -4.29      7.33 o 
  10   5   5        3.33       -2.81     10.56 o 
  11   5   5        3.31      -11.85     11.85 o 
 -10   6   5       13.30       20.13      9.20 o 
  -9   6   5        5.61        8.35      8.31 o 
  -8   6   5      234.21      230.16     16.47 o 
  -7   6   5        7.17        3.26      7.01 o 
  -6   6   5        8.71        1.86      6.40 o 
  -5   6   5        1.58       -2.70      6.04 o 
  -4   6   5        2.78       10.41      5.81 o 
  -3   6   5        4.16        0.05      5.82 o 
  -2   6   5        0.68       -3.00      5.35 o 
  -1   6   5      118.71      115.15      9.75 o 
   0   6   5       97.09       90.04      8.84 o 
   1   6   5      104.21      109.69      8.58 o 
   2   6   5      328.61      351.46     15.54 o 
   3   6   5       45.54       35.89      7.59 o 
   4   6   5        1.46       -5.43      6.56 o 
   5   6   5      147.63      137.42     13.46 o 
   6   6   5        6.42       10.04      6.90 o 
   7   6   5       10.57        7.60      7.71 o 
   8   6   5        0.51       -4.49      7.32 o 
   9   6   5        1.57       -9.66      9.66 o 
  10   6   5        0.30       -3.81     13.16 o 
  -8   7   5       23.06       26.32      9.19 o 
  -7   7   5       40.18       41.54     16.76 o 
  -6   7   5       11.66       11.33      9.99 o 
  -5   7   5        3.18       14.69      7.22 o 
  -4   7   5       43.09       37.94      8.62 o 
  -3   7   5       30.30       30.67      7.72 o 
  -2   7   5       31.07       31.44      9.52 o 
  -1   7   5        8.12        1.78      7.13 o 
   0   7   5       45.66       56.00      9.97 o 
   1   7   5       71.59       54.83      9.44 o 
   2   7   5       19.52        9.54     12.46 o 
   3   7   5       55.27       56.76      8.74 o 
   4   7   5       49.18       59.76      8.88 o 
   5   7   5        7.25       -6.91      6.91 o 
   6   7   5        1.55       -4.56      7.12 o 
   7   7   5        0.43        1.25      7.80 o 
  -4   8   5        4.04        8.28      7.62 o 
  -3   8   5       31.47       25.83      9.11 o 
  -2   8   5       11.86       14.88      7.31 o 
  -1   8   5       23.46       30.15     14.51 o 
   0   8   5        3.99       19.66     14.15 o 
   1   8   5        2.11       -1.51     13.43 o 
   2   8   5        0.02        2.43     13.59 o 
   3   8   5        0.00        6.20     13.28 o 
   4   8   5        0.17       10.11     15.43 o 
 -12   0   6       47.85       56.03     23.06 o 
 -10   0   6       82.65       83.62     26.49 o 
  -8   0   6        1.03       -3.38      3.38 o 
  -6   0   6       56.22       55.66      7.38 o 
  -4   0   6       71.88       77.44      7.55 o 
  -2   0   6     1642.82     1547.52     35.17 o 
   0   0   6      727.05      648.99     22.02 o 
   2   0   6       53.29       58.17      7.54 o 
   4   0   6       54.86       33.47     12.50 o 
   6   0   6       55.72       80.20     10.85 o 
   8   0   6        6.64        5.03      8.77 o 
  10   0   6       61.21       72.59     14.47 o 
  12   0   6      465.43      501.22     35.27 o 
 -14   1   6       10.75       12.59     14.43 o 
 -13   1   6        3.54       13.65     16.52 o 
 -12   1   6       19.06       44.37     10.85 o 
 -11   1   6       13.61        6.97      7.38 o 
 -10   1   6       20.57       18.54     10.05 o 
  -9   1   6       30.39       38.36      6.77 o 
  -8   1   6        7.94        8.30      4.12 o 
  -7   1   6      518.08      515.43     13.28 o 
  -6   1   6      138.35      144.56      6.63 o 
  -5   1   6        0.14       -2.94      2.94 o 
  -4   1   6      251.33      245.74      7.16 o 
  -3   1   6      830.85      852.83     15.75 o 
  -2   1   6      331.25      352.71      8.30 o 
  -1   1   6      520.35      545.40     10.79 o 
   0   1   6      198.14      194.22      8.62 o 
   1   1   6     2217.32     2275.60     43.53 o 
   2   1   6      353.20      318.02     10.45 o 
   3   1   6      313.95      338.88     11.15 o 
   4   1   6       80.89       83.68      6.75 o 
   5   1   6      529.60      538.88     15.81 o 
   6   1   6        2.01        2.56      3.72 o 
   7   1   6       22.66       17.83      4.17 o 
   8   1   6       16.56       14.09      4.50 o 
   9   1   6       39.99       48.14      8.44 o 
  10   1   6        0.35       -7.98      8.05 o 
  11   1   6        0.08       -8.18      8.18 o 
  12   1   6        1.76       -4.71     13.52 o 
  13   1   6       15.02        3.31     13.32 o 
  14   1   6       40.99       63.93     15.68 o 
 -14   2   6       14.25       28.60     14.00 o 
 -13   2   6       85.49      107.56     15.12 o 
 -12   2   6        0.06        5.36      7.72 o 
 -11   2   6        4.59        9.15      7.14 o 
 -10   2   6       29.44       29.02      9.58 o 
  -9   2   6       31.05       33.27      6.08 o 
  -8   2   6        1.43       -0.91      6.25 o 
  -7   2   6        0.01        4.01      4.39 o 
  -6   2   6       17.76       17.26      5.25 o 
  -5   2   6      341.08      349.64     10.63 o 
  -4   2   6       41.40       46.67      5.12 o 
  -3   2   6      364.51      365.81      8.82 o 
  -2   2   6     1046.47     1061.95     18.67 o 
  -1   2   6      299.06      313.39      7.86 o 
   0   2   6     2223.84     2336.38     35.99 o 
   1   2   6     1210.53     1221.66     20.74 o 
   2   2   6        6.51        3.68      3.06 o 
   3   2   6      694.95      724.73     16.04 o 
   4   2   6       59.27       57.97      5.05 o 
   5   2   6       17.46       13.65      3.44 o 
   6   2   6       97.11      115.19      7.97 o 
   7   2   6        8.82        6.15      4.01 o 
   8   2   6      443.13      477.17     12.85 o 
   9   2   6       28.46       36.56      6.82 o 
  10   2   6       34.28       36.82      9.35 o 
  11   2   6        4.16        7.32     13.64 o 
  12   2   6       10.27        1.57     14.56 o 
  13   2   6        0.35        1.33     15.28 o 
 -13   3   6      105.51       99.33     13.74 o 
 -12   3   6        0.67       -4.07      7.62 o 
 -11   3   6        4.81        7.01      8.05 o 
 -10   3   6      417.90      403.56     23.65 o 
  -9   3   6      249.70      252.94     24.02 o 
  -8   3   6      313.00      305.16     14.23 o 
  -7   3   6       57.05       50.31      6.98 o 
  -6   3   6       36.05       30.05      9.09 o 
  -5   3   6       85.45       95.37      8.88 o 
  -4   3   6      172.62      172.10      9.42 o 
  -3   3   6       49.21       55.06      5.54 o 
  -2   3   6      141.24      159.06      6.00 o 
  -1   3   6      163.50      178.52      6.18 o 
   0   3   6      124.15      112.44      5.26 o 
   1   3   6      128.34      133.15      5.66 o 
   2   3   6      109.05      132.37      6.04 o 
   3   3   6       45.96       47.85      4.26 o 
   4   3   6       23.36       21.17      5.02 o 
   5   3   6        0.85        2.62      3.33 o 
   6   3   6      635.82      616.60     14.48 o 
   7   3   6      844.79      894.16     30.38 o 
   8   3   6       80.20       64.59      6.15 o 
   9   3   6        7.06       15.88      8.56 o 
  10   3   6      102.80      106.31     18.29 o 
  11   3   6       37.97       36.71     15.43 o 
  12   3   6       33.61       51.28     15.80 o 
  13   3   6        0.37       10.13     13.20 o 
 -12   4   6        1.02       -4.39      7.65 o 
 -11   4   6       18.69        0.14      8.97 o 
 -10   4   6       52.60       48.68      9.08 o 
  -9   4   6      214.32      209.78     14.70 o 
  -8   4   6        8.07       -0.89      5.60 o 
  -7   4   6        0.02       -0.03      5.19 o 
  -6   4   6       23.96       18.16      5.81 o 
  -5   4   6       95.62       92.06      8.41 o 
  -4   4   6      110.21      116.42      8.76 o 
  -3   4   6      338.45      342.39     12.97 o 
  -2   4   6        8.08        4.23      3.20 o 
  -1   4   6        1.44       -2.12      2.79 o 
   0   4   6      652.88      705.47     15.07 o 
   1   4   6      117.71      123.68      6.82 o 
   2   4   6      148.18      167.84      7.16 o 
   3   4   6      166.75      179.02      8.14 o 
   4   4   6       23.57       20.03      4.66 o 
   5   4   6       11.40       12.00      4.32 o 
   6   4   6       31.84       32.21      5.43 o 
   7   4   6      273.33      244.22     12.86 o 
   8   4   6        7.69       -0.96      5.79 o 
   9   4   6        1.79       -8.93      8.93 o 
  10   4   6        1.70      -11.97     11.97 o 
  11   4   6        9.29        9.06     18.10 o 
  12   4   6        0.01       32.57     24.11 o 
 -11   5   6        0.20       -5.19      7.90 o 
 -10   5   6      189.30      184.42     16.70 o 
  -9   5   6        1.46       11.85      6.92 o 
  -8   5   6        8.65        7.23      6.83 o 
  -7   5   6        0.69       -6.10     11.88 o 
  -6   5   6        0.50       -1.99      5.34 o 
  -5   5   6       40.64       47.72     11.62 o 
  -4   5   6       58.24       47.19      7.61 o 
  -3   5   6        4.98        0.68      5.01 o 
  -2   5   6       61.06       62.75      7.68 o 
  -1   5   6      199.25      195.44     12.01 o 
   0   5   6      102.22       99.14      6.63 o 
   1   5   6        7.90        4.36      3.99 o 
   2   5   6      528.68      553.13     13.87 o 
   3   5   6        9.47       16.49      5.07 o 
   4   5   6       23.61       26.55      5.38 o 
   5   5   6       16.92       15.18      6.52 o 
   6   5   6        3.02        7.33      6.42 o 
   7   5   6        2.16        0.63      6.60 o 
   8   5   6       23.56       30.63      9.83 o 
   9   5   6       32.00       42.11     11.24 o 
  10   5   6       44.71       58.96     15.74 o 
  11   5   6       13.70        6.64     13.80 o 
 -10   6   6        7.62       17.56      9.72 o 
  -9   6   6       57.16       39.66      9.39 o 
  -8   6   6        0.21       -2.39      7.58 o 
  -7   6   6        0.02        5.16      6.56 o 
  -6   6   6        3.19        4.16      6.67 o 
  -5   6   6       12.98       10.93      7.63 o 
  -4   6   6        1.42        5.49      6.59 o 
  -3   6   6        0.05       -1.42      5.97 o 
  -2   6   6        7.65       10.05      6.34 o 
  -1   6   6       52.67       54.57      8.20 o 
   0   6   6      149.23      148.69     20.28 o 
   1   6   6       96.50      109.10      7.99 o 
   2   6   6       38.01       32.56      6.27 o 
   3   6   6       23.00       19.34      6.87 o 
   4   6   6        0.17       -3.25      6.91 o 
   5   6   6       17.08        7.96      6.95 o 
   6   6   6       44.56       37.39      8.45 o 
   7   6   6        4.87        1.72      7.13 o 
   8   6   6       11.29       21.56      9.43 o 
   9   6   6       34.68       44.34     12.04 o 
  -7   7   6       22.94       19.94      8.43 o 
  -6   7   6        0.94        1.34      7.11 o 
  -5   7   6        1.89       -7.16      7.16 o 
  -4   7   6       75.08       73.63     11.44 o 
  -3   7   6       26.98       23.54      7.59 o 
  -2   7   6       80.73       98.32     10.57 o 
  -1   7   6       29.19       26.50      8.56 o 
   0   7   6       51.83       64.39      9.78 o 
   1   7   6       15.44       21.81      8.38 o 
   2   7   6       15.99        4.30     18.00 o 
   3   7   6        2.27        1.92      6.49 o 
   4   7   6       28.52       26.55      8.42 o 
   5   7   6       28.99       12.76      7.22 o 
   6   7   6        4.13       14.77      7.47 o 
   7   7   6       22.99       46.71     10.53 o 
  -3   8   6        1.84       -7.90      7.90 o 
  -2   8   6       62.70       18.73     15.41 o 
  -1   8   6        8.76        6.66      9.09 o 
   0   8   6       21.49       -8.23     20.59 o 
   1   8   6        3.09      -11.88     11.88 o 
   2   8   6        1.41       -1.24     13.02 o 
   3   8   6        2.04        6.49     24.59 o 
 -11   0   7       41.15       22.53     15.57 o 
  -9   0   7      430.52      415.53     16.88 o 
  -7   0   7        7.06       14.44      4.58 o 
  -5   0   7      192.32      197.80      9.96 o 
  -3   0   7      119.15      141.45      8.01 o 
  -1   0   7     2179.58     2199.55     85.05 o 
   1   0   7      798.38      873.74     28.88 o 
   3   0   7      236.81      235.72     13.87 o 
   5   0   7       54.78       62.98     10.02 o 
   7   0   7       62.54       70.51     11.85 o 
   9   0   7      139.25      133.88     16.48 o 
  11   0   7      130.24      141.88     24.79 o 
  13   0   7        6.83      -13.03     13.03 o 
 -14   1   7        0.02      -10.76     14.95 o 
 -13   1   7        3.71       -3.75     15.00 o 
 -12   1   7       69.25       62.58     13.37 o 
 -11   1   7        2.60       -2.81      9.35 o 
 -10   1   7       60.57       65.65      9.18 o 
  -9   1   7        6.93       -0.57      5.09 o 
  -8   1   7      133.51      140.36     12.49 o 
  -7   1   7        4.78       11.91      3.31 o 
  -6   1   7       67.23       86.15      6.31 o 
  -5   1   7     1077.03     1066.49     21.75 o 
  -4   1   7       67.29       84.04      4.87 o 
  -3   1   7      667.06      678.75     14.99 o 
  -2   1   7       66.85       89.19      4.61 o 
  -1   1   7      407.50      402.44      9.10 o 
   0   1   7      633.57      687.05     17.06 o 
   1   1   7      187.63      169.86      7.88 o 
   2   1   7       33.16       39.08      4.84 o 
   3   1   7       61.06       57.67      5.85 o 
   4   1   7       29.57       40.40      7.33 o 
   5   1   7      304.53      325.65     12.32 o 
   6   1   7      269.01      278.71     12.20 o 
   7   1   7        2.98        8.80      6.01 o 
   8   1   7       34.82       41.58     11.36 o 
   9   1   7       87.07       88.61     10.20 o 
  10   1   7      128.04      122.55     12.26 o 
  11   1   7        0.14        8.50      8.85 o 
  12   1   7       67.44       69.29     16.52 o 
  13   1   7        5.71       10.28     12.97 o 
 -14   2   7       46.91       46.61     19.07 o 
 -13   2   7       66.74       70.92     15.36 o 
 -12   2   7      186.12      198.01     14.90 o 
 -11   2   7      195.81      187.60     14.22 o 
 -10   2   7       69.41       70.94      9.00 o 
  -9   2   7       36.23       35.04      7.60 o 
  -8   2   7       41.36       40.12      7.60 o 
  -7   2   7        0.58       -0.91      4.19 o 
  -6   2   7      267.74      262.98     11.64 o 
  -5   2   7      250.87      267.29      9.51 o 
  -4   2   7       29.07       33.41      3.37 o 
  -3   2   7      402.89      412.02      9.84 o 
  -2   2   7      900.08      934.08     17.26 o 
  -1   2   7       45.11       48.10      3.70 o 
   0   2   7       25.61       22.67      2.81 o 
   1   2   7      181.75      212.06      8.27 o 
   2   2   7       87.03       91.84      5.72 o 
   3   2   7      519.94      508.72     16.17 o 
   4   2   7        0.72       -0.25      3.58 o 
   5   2   7      368.99      386.08     11.90 o 
   6   2   7       55.01       56.17      7.18 o 
   7   2   7      181.98      178.94     11.99 o 
   8   2   7       85.17       83.13      8.91 o 
   9   2   7        6.58        1.09      7.44 o 
  10   2   7       64.71       56.79     10.18 o 
  11   2   7        2.21       -9.31     12.43 o 
  12   2   7       22.43       15.33     24.83 o 
  13   2   7       15.57       24.56     13.07 o 
 -13   3   7      104.67      101.23     12.18 o 
 -12   3   7       86.21       88.50     11.61 o 
 -11   3   7       49.68       47.88      9.69 o 
 -10   3   7        4.81        6.62      6.78 o 
  -9   3   7        5.04        8.70      6.38 o 
  -8   3   7      159.39      179.51     12.07 o 
  -7   3   7        0.64       -7.92      7.92 o 
  -6   3   7      226.66      197.98     15.97 o 
  -5   3   7       28.40       23.86      5.30 o 
  -4   3   7        8.25       10.26      6.98 o 
  -3   3   7      491.83      525.62     13.73 o 
  -2   3   7       98.42      100.25      5.20 o 
  -1   3   7      331.82      353.63      9.28 o 
   0   3   7       75.77       80.70      4.89 o 
   1   3   7        0.26        4.36      2.75 o 
   2   3   7        1.86        9.51      3.47 o 
   3   3   7       20.47       24.17      3.81 o 
   4   3   7        5.54        1.77      3.41 o 
   5   3   7      220.50      211.44      8.12 o 
   6   3   7        1.22        0.41      4.10 o 
   7   3   7        3.01       -0.02      4.94 o 
   8   3   7       65.50       56.82      9.09 o 
   9   3   7        3.41       11.35     11.77 o 
  10   3   7        5.45        0.67     11.66 o 
  11   3   7       28.43       32.52     14.99 o 
  12   3   7       18.77       26.11     17.08 o 
 -12   4   7        0.31       10.02      8.64 o 
 -11   4   7        0.59       -7.42      7.42 o 
 -10   4   7        5.57       17.25      7.67 o 
  -9   4   7        5.07       -0.83      6.73 o 
  -8   4   7       57.88       64.80      8.61 o 
  -7   4   7      103.74      108.06     10.20 o 
  -6   4   7       66.89       63.79      7.56 o 
  -5   4   7      130.08      134.68     10.16 o 
  -4   4   7       11.18        8.62      4.84 o 
  -3   4   7      974.93      958.66     24.86 o 
  -2   4   7       25.85       27.86      3.73 o 
  -1   4   7      123.43      121.75      6.15 o 
   0   4   7      290.81      295.91     11.25 o 
   1   4   7        3.58        1.55      3.31 o 
   2   4   7        9.63        5.76      3.47 o 
   3   4   7      391.30      397.60     12.23 o 
   4   4   7      800.85      849.65     26.43 o 
   5   4   7      276.21      304.91     11.65 o 
   6   4   7        0.02        0.72      4.39 o 
   7   4   7        2.44        1.61      7.45 o 
   8   4   7       15.73       11.09     11.13 o 
   9   4   7       53.45       49.32     14.06 o 
  10   4   7       18.64       15.38     13.66 o 
  11   4   7        7.54       26.13     13.97 o 
  12   4   7       13.96       20.23     13.49 o 
 -11   5   7       12.79       14.17      8.07 o 
 -10   5   7        6.89        1.73      7.80 o 
  -9   5   7        7.27       13.04     11.82 o 
  -8   5   7        0.52       -1.87      6.83 o 
  -7   5   7        2.73        1.62      6.72 o 
  -6   5   7       16.31       11.17      6.13 o 
  -5   5   7       66.40       56.43      7.96 o 
  -4   5   7        8.95        4.28      5.45 o 
  -3   5   7      153.00      176.75     12.48 o 
  -2   5   7        0.70       -5.29      5.29 o 
  -1   5   7      816.67      858.87     27.16 o 
   0   5   7        0.37       -0.40      3.79 o 
   1   5   7       18.68       21.82      4.61 o 
   2   5   7       62.36       63.43      5.84 o 
   3   5   7       85.08       89.32      7.54 o 
   4   5   7       14.46        3.21      5.15 o 
   5   5   7       10.24       10.18      5.59 o 
   6   5   7       11.07       14.19      7.81 o 
   7   5   7       17.29        1.12     14.90 o 
   8   5   7       20.82       36.81     13.81 o 
   9   5   7        0.46       -8.00     25.43 o 
  10   5   7        0.02       17.71     14.12 o 
  -9   6   7        0.49        0.33     10.34 o 
  -8   6   7       17.03       25.21      7.93 o 
  -7   6   7       19.39       16.47      7.84 o 
  -6   6   7        2.59        0.88      6.81 o 
  -5   6   7       40.92       43.62      8.46 o 
  -4   6   7       16.04       18.47     10.66 o 
  -3   6   7       13.68        5.85      6.22 o 
  -2   6   7        0.02       10.59      6.49 o 
  -1   6   7       54.20       47.65      8.48 o 
   0   6   7       13.15        4.37      6.85 o 
   1   6   7       39.56       22.90      7.18 o 
   2   6   7      132.94      130.88     15.37 o 
   3   6   7       13.02        7.52      9.43 o 
   4   6   7       39.60       43.88      8.39 o 
   5   6   7       26.14       19.18      7.75 o 
   6   6   7      197.29      219.14     17.00 o 
   7   6   7       10.43       22.38     10.13 o 
   8   6   7       51.65       61.56     15.81 o 
   9   6   7        0.96       19.19     19.16 o 
  -7   7   7        4.13       -3.89      9.41 o 
  -6   7   7       15.01       14.69      8.20 o 
  -5   7   7       12.11        2.32      7.27 o 
  -4   7   7        7.75        3.00      7.62 o 
  -3   7   7       89.86       96.81     10.94 o 
  -2   7   7        0.16        1.72      6.99 o 
  -1   7   7        0.50       -7.59      7.59 o 
   0   7   7        8.47       21.78      8.09 o 
   1   7   7        3.55        7.43      9.67 o 
   2   7   7       27.81        3.18     10.96 o 
   3   7   7       42.91       47.98     13.03 o 
   4   7   7        7.80        2.69      7.42 o 
   5   7   7        4.32       19.60      8.94 o 
   6   7   7        0.08        2.88      8.88 o 
  -2   8   7       18.46       10.38      8.20 o 
  -1   8   7        1.21       -1.97      8.13 o 
   0   8   7        1.14       -0.27     14.40 o 
   1   8   7        3.49       -5.35     21.51 o 
 -10   0   8      176.51      161.95     26.94 o 
  -8   0   8      440.38      433.67     17.16 o 
  -6   0   8      569.31      541.37     23.70 o 
  -4   0   8       67.87       72.28      6.96 o 
  -2   0   8     1474.82     1479.83     44.14 o 
   0   0   8       32.78       47.93      7.60 o 
   2   0   8      477.57      470.44     20.19 o 
   4   0   8      226.50      216.96     14.23 o 
   6   0   8       76.44       85.27     12.28 o 
   8   0   8        0.13        2.98     11.30 o 
  10   0   8       85.57       90.67     16.85 o 
  12   0   8      221.28      228.54     23.04 o 
 -14   1   8      113.06      105.45     22.53 o 
 -13   1   8        1.26        6.87     15.89 o 
 -12   1   8       19.98       19.43     12.03 o 
 -11   1   8       39.30       57.56     17.93 o 
 -10   1   8       14.13       22.57      6.41 o 
  -9   1   8        0.74       -3.33      5.49 o 
  -8   1   8        5.90        7.04      4.33 o 
  -7   1   8      246.45      249.53      8.90 o 
  -6   1   8      100.38      109.95      7.52 o 
  -5   1   8       17.09       21.36      3.28 o 
  -4   1   8     1029.34     1078.11     20.09 o 
  -3   1   8        0.59        2.37      2.44 o 
  -2   1   8      118.03      122.59      5.40 o 
  -1   1   8      279.38      301.86      8.83 o 
   0   1   8       80.70       82.90      9.44 o 
   1   1   8      214.67      208.35      9.06 o 
   2   1   8      518.34      541.77     15.61 o 
   3   1   8       79.48       86.46      7.30 o 
   4   1   8      563.07      541.33     16.56 o 
   5   1   8      258.90      255.48     11.63 o 
   6   1   8      102.97      108.89      9.75 o 
   7   1   8        7.79        6.87      6.79 o 
   8   1   8        1.34        7.32     10.19 o 
   9   1   8      155.85      135.82     12.24 o 
  10   1   8       11.00        2.35      8.29 o 
  11   1   8       83.31       82.31     15.32 o 
  12   1   8      121.10      129.07     14.84 o 
  13   1   8        4.71       32.71     26.14 o 
 -13   2   8        7.16       28.55     12.76 o 
 -12   2   8       38.93       26.02      9.05 o 
 -11   2   8       75.00       73.51     10.25 o 
 -10   2   8        2.99        1.02      9.45 o 
  -9   2   8       57.57       41.89      8.03 o 
  -8   2   8      123.59      123.30     10.22 o 
  -7   2   8       89.47       91.24      9.28 o 
  -6   2   8       44.39       53.93      9.79 o 
  -5   2   8      245.15      254.69     11.32 o 
  -4   2   8        1.30        3.30      2.40 o 
  -3   2   8        0.54        0.37      2.40 o 
  -2   2   8       49.37       56.85      4.06 o 
  -1   2   8       14.12        6.23      2.66 o 
   0   2   8       17.84       22.61      3.50 o 
   1   2   8        8.36        4.16      3.56 o 
   2   2   8       66.55       80.61      8.22 o 
   3   2   8       28.21       32.27      5.69 o 
   4   2   8        0.52        0.46      6.16 o 
   5   2   8        4.86       -2.04      5.22 o 
   6   2   8       99.67      111.30      9.65 o 
   7   2   8      349.12      365.24     17.58 o 
   8   2   8        2.27        2.77      7.20 o 
   9   2   8        4.02       11.70     10.15 o 
  10   2   8        1.95       -2.41      8.92 o 
  11   2   8        0.93       27.13     14.85 o 
  12   2   8        4.54        1.96     14.13 o 
  13   2   8        5.58       19.69     26.92 o 
 -13   3   8        4.57       22.98     10.53 o 
 -12   3   8       18.07        3.25      8.94 o 
 -11   3   8       31.41       22.18     12.00 o 
 -10   3   8      152.69      134.58     12.87 o 
  -9   3   8       26.18       16.75      7.20 o 
  -8   3   8      240.22      242.66     28.75 o 
  -7   3   8       33.08       24.27      7.43 o 
  -6   3   8      589.78      596.03     19.22 o 
  -5   3   8       19.98       24.94      5.88 o 
  -4   3   8        4.25       12.14      5.49 o 
  -3   3   8      160.34      154.68      6.36 o 
  -2   3   8      451.86      456.23     11.28 o 
  -1   3   8       29.69       36.58      3.86 o 
   0   3   8      290.74      291.72      8.58 o 
   1   3   8        1.37        6.36      3.48 o 
   2   3   8      296.91      284.42      9.49 o 
   3   3   8      181.99      190.08      8.81 o 
   4   3   8       15.14       13.59      4.08 o 
   5   3   8      173.13      172.87     14.56 o 
   6   3   8      157.35      171.61     11.42 o 
   7   3   8        1.49       -5.82      6.47 o 
   8   3   8      178.36      200.17     40.28 o 
   9   3   8        0.74       -1.34     11.07 o 
  10   3   8       82.94       92.80     18.30 o 
  11   3   8       26.15        8.74     23.14 o 
  12   3   8      170.49      211.21     24.19 o 
 -12   4   8        6.06       17.25      8.91 o 
 -11   4   8        4.61       11.61      7.69 o 
 -10   4   8       69.11       64.32     18.73 o 
  -9   4   8       19.01        7.13      7.46 o 
  -8   4   8       27.39       11.94      7.69 o 
  -7   4   8       58.77       68.86      8.65 o 
  -6   4   8       31.14       28.95      6.89 o 
  -5   4   8        2.47        6.56      5.37 o 
  -4   4   8      860.32      835.60     23.51 o 
  -3   4   8      102.29       94.49     14.67 o 
  -2   4   8        0.41       -0.99      4.46 o 
  -1   4   8       51.64       55.41      4.92 o 
   0   4   8        5.61        8.86      4.01 o 
   1   4   8      185.39      197.32      7.99 o 
   2   4   8      118.00      111.29      6.42 o 
   3   4   8        1.60        2.70      4.07 o 
   4   4   8        1.68        6.02      4.49 o 
   5   4   8       46.97       45.16      6.91 o 
   6   4   8        0.06        9.94      7.40 o 
   7   4   8        0.09        3.33     10.28 o 
   8   4   8        4.87      -11.00     20.25 o 
   9   4   8       18.72       17.87     12.46 o 
  10   4   8      323.81      324.99     25.79 o 
  11   4   8       74.52       47.49     15.51 o 
 -11   5   8       21.66       24.59     12.18 o 
 -10   5   8       20.42       27.38      8.89 o 
  -9   5   8        7.95        5.05      7.19 o 
  -8   5   8       13.12       17.51      7.08 o 
  -7   5   8        0.11       -3.98      6.39 o 
  -6   5   8      295.65      307.27     18.86 o 
  -5   5   8       92.28      116.42     10.34 o 
  -4   5   8        5.00        8.84      6.31 o 
  -3   5   8        8.49        6.67      5.79 o 
  -2   5   8        3.82       -4.75      5.41 o 
  -1   5   8      163.12      164.56     16.71 o 
   0   5   8      350.35      337.96     11.80 o 
   1   5   8      638.75      709.94     16.74 o 
   2   5   8       21.90       22.06      5.17 o 
   3   5   8      235.64      251.16     15.07 o 
   4   5   8       86.28       78.85     13.62 o 
   5   5   8       14.94       16.07      6.76 o 
   6   5   8        6.99        3.37     13.62 o 
   7   5   8      120.34      116.79     16.85 o 
   8   5   8       68.71       91.28     15.85 o 
   9   5   8        2.83        0.74     13.38 o 
  10   5   8       23.94        6.06     13.75 o 
  -9   6   8        8.95       14.75      8.87 o 
  -8   6   8        5.37       -7.57      7.57 o 
  -7   6   8        6.88        7.12      7.62 o 
  -6   6   8       50.49       46.60      9.12 o 
  -5   6   8       10.62       11.08      7.40 o 
  -4   6   8      126.20      140.01     11.74 o 
  -3   6   8       78.66       70.62      9.57 o 
  -2   6   8       27.32       35.65      8.15 o 
  -1   6   8        1.43       -2.72      8.59 o 
   0   6   8       42.75       31.69      9.01 o 
   1   6   8       21.40       25.21      8.89 o 
   2   6   8       14.81        5.85      6.76 o 
   3   6   8        0.28        4.12      5.70 o 
   4   6   8        0.19       10.94      8.30 o 
   5   6   8        3.25        5.64      8.70 o 
   6   6   8        8.10       10.15     11.46 o 
   7   6   8       99.71      125.31     18.37 o 
   8   6   8        0.92       10.57     26.20 o 
  -6   7   8        1.86       -6.80     10.31 o 
  -5   7   8        1.85       14.90      8.28 o 
  -4   7   8        2.03       -5.37      7.63 o 
  -3   7   8       28.90       29.01      8.26 o 
  -2   7   8        3.68       -3.79      7.48 o 
  -1   7   8       93.16      107.84     12.98 o 
   0   7   8       19.58        8.60      8.84 o 
   1   7   8       42.56       43.37      9.60 o 
   2   7   8       17.87       28.14     12.49 o 
   3   7   8       26.04       30.02     18.93 o 
   4   7   8      115.78      127.44     24.36 o 
   5   7   8       55.69       64.02     10.60 o 
   6   7   8       21.00       26.96     10.95 o 
  -9   0   9      701.83      697.26     32.04 o 
  -7   0   9      529.17      548.75     20.07 o 
  -5   0   9       15.36       18.22      4.76 o 
  -3   0   9      269.87      264.54     14.74 o 
  -1   0   9      268.64      306.92     15.79 o 
   1   0   9      413.28      368.44     17.81 o 
   3   0   9       18.19       22.79     11.13 o 
   5   0   9      254.33      273.45     17.24 o 
   7   0   9       25.96       24.46     13.50 o 
   9   0   9      852.51      945.65     57.34 o 
  11   0   9       37.18       17.73     14.43 o 
  13   0   9       14.22       24.64     14.66 o 
 -13   1   9       35.09       46.16     20.35 o 
 -12   1   9       18.26       41.29     14.45 o 
 -11   1   9       85.98       77.22     28.23 o 
 -10   1   9       57.56       61.33      8.95 o 
  -9   1   9       16.20       15.49      9.26 o 
  -8   1   9        2.00        7.09      4.76 o 
  -7   1   9      172.14      189.72      9.79 o 
  -6   1   9      111.55      116.83      6.81 o 
  -5   1   9      198.36      205.26      8.06 o 
  -4   1   9      351.89      356.05     10.85 o 
  -3   1   9      147.67      142.36      7.78 o 
  -2   1   9        0.14        2.74      2.42 o 
  -1   1   9       37.10       41.02      5.48 o 
   0   1   9       63.18       73.71      6.86 o 
   1   1   9      348.58      355.95     12.62 o 
   2   1   9       39.96       32.83      6.34 o 
   3   1   9       76.64       97.81     10.31 o 
   4   1   9       33.99       32.24      6.20 o 
   5   1   9       52.67       45.63      7.28 o 
   6   1   9       11.38        5.63      6.30 o 
   7   1   9      177.97      165.95     12.76 o 
   8   1   9       53.25       70.50     10.34 o 
   9   1   9        0.05        3.46      8.79 o 
  10   1   9       55.31       56.28     10.84 o 
  11   1   9        0.07       25.04     10.57 o 
  12   1   9       48.50       39.34     11.10 o 
  13   1   9       72.21       61.87     15.88 o 
 -13   2   9       36.07       40.19     14.52 o 
 -12   2   9      104.21      135.89     17.74 o 
 -11   2   9       97.06      105.86     13.00 o 
 -10   2   9      107.52      129.00     15.54 o 
  -9   2   9      110.57      127.01     11.45 o 
  -8   2   9      157.93      167.66     11.84 o 
  -7   2   9      117.36      113.79      9.86 o 
  -6   2   9        7.12        8.03      5.54 o 
  -5   2   9       29.98       27.85      4.14 o 
  -4   2   9      317.12      339.29      9.65 o 
  -3   2   9        4.82        6.33      3.52 o 
  -2   2   9       58.03       62.24      4.39 o 
  -1   2   9      343.78      345.92      9.25 o 
   0   2   9        1.09        1.13      2.90 o 
   1   2   9      244.43      226.51     11.53 o 
   2   2   9      152.08      162.14     12.37 o 
   3   2   9     1013.54     1078.76     26.85 o 
   4   2   9       40.75       38.96      6.95 o 
   5   2   9      317.18      342.54     14.46 o 
   6   2   9        7.03       22.01      7.11 o 
   7   2   9       83.04       74.27      9.29 o 
   8   2   9      139.86      156.81     12.97 o 
   9   2   9      113.79      108.42     11.66 o 
  10   2   9        4.64       -2.85     10.32 o 
  11   2   9        2.55       -4.67     13.72 o 
  12   2   9       19.97       46.89     15.31 o 
 -12   3   9        0.04       17.61      8.33 o 
 -11   3   9        0.14       11.96      7.46 o 
 -10   3   9      131.78      117.84     11.60 o 
  -9   3   9        8.78        8.87      7.30 o 
  -8   3   9      139.84      133.72     11.67 o 
  -7   3   9      110.63      104.28      9.85 o 
  -6   3   9      391.93      374.96     15.78 o 
  -5   3   9      118.58      128.27     12.60 o 
  -4   3   9       90.53       90.74      7.96 o 
  -3   3   9       51.56       53.51      4.43 o 
  -2   3   9       21.09       29.52      4.00 o 
  -1   3   9        3.75       -2.00      3.06 o 
   0   3   9        5.03        5.30      3.13 o 
   1   3   9       15.43       13.17      4.14 o 
   2   3   9       11.67       13.48      4.54 o 
   3   3   9       32.42       31.09      5.46 o 
   4   3   9       58.90       51.62      7.94 o 
   5   3   9      166.85      165.16     16.42 o 
   6   3   9       48.04       55.88      8.60 o 
   7   3   9      222.53      214.31     13.79 o 
   8   3   9      272.51      245.07     19.22 o 
   9   3   9       66.49       66.12     11.36 o 
  10   3   9       33.05       48.29     24.32 o 
  11   3   9       73.02       53.58     16.14 o 
  12   3   9       92.24      151.90     37.07 o 
 -11   4   9       23.58       21.52     10.47 o 
 -10   4   9        1.65       -2.91     13.80 o 
  -9   4   9      173.14      158.30     19.97 o 
  -8   4   9       12.95       10.84      7.00 o 
  -7   4   9       34.94       33.81      7.16 o 
  -6   4   9        2.48       -6.44      7.08 o 
  -5   4   9       79.94       97.30      9.56 o 
  -4   4   9       14.48       10.34      6.13 o 
  -3   4   9      290.38      286.57     14.66 o 
  -2   4   9        9.27        8.01      4.93 o 
  -1   4   9      593.95      576.62     14.00 o 
   0   4   9        1.08        0.03      3.54 o 
   1   4   9      111.05      107.08      6.63 o 
   2   4   9      251.02      244.47      9.71 o 
   3   4   9       20.64       14.10      6.17 o 
   4   4   9      144.91      155.98     11.71 o 
   5   4   9      295.40      314.70     25.80 o 
   6   4   9       37.33       22.63      8.33 o 
   7   4   9       40.12       36.73      9.39 o 
   8   4   9       39.80       35.92     14.23 o 
   9   4   9      180.34      160.88     25.68 o 
  10   4   9        6.40       21.48     17.92 o 
  11   4   9       24.60       32.57     18.35 o 
 -10   5   9        0.20       -1.77      7.24 o 
  -9   5   9       11.80       -5.78      7.30 o 
  -8   5   9        1.90        5.44      7.34 o 
  -7   5   9       93.46      108.53     11.62 o 
  -6   5   9       28.56       24.52      7.15 o 
  -5   5   9        9.78        6.28      7.00 o 
  -4   5   9       15.97       21.55      6.75 o 
  -3   5   9       16.47       12.71      6.18 o 
  -2   5   9      379.66      413.37     18.96 o 
  -1   5   9        6.19       11.26      6.24 o 
   0   5   9       40.73       39.99      6.08 o 
   1   5   9        4.93       -2.37      4.62 o 
   2   5   9       29.24       25.79      6.19 o 
   3   5   9       12.42       16.14      6.38 o 
   4   5   9       79.09       96.05     10.95 o 
   5   5   9       53.42       34.73     11.23 o 
   6   5   9        3.80       12.23     11.15 o 
   7   5   9       22.31       24.71     13.35 o 
   8   5   9       25.66       55.64     15.17 o 
   9   5   9        2.59       -0.38     12.57 o 
  -8   6   9       91.86       97.74     11.57 o 
  -7   6   9       25.34       20.64      8.21 o 
  -6   6   9        0.13       -1.32      8.10 o 
  -5   6   9        6.24       10.42      7.75 o 
  -4   6   9       56.67       67.97      9.57 o 
  -3   6   9      141.77      162.71     18.46 o 
  -2   6   9      224.22      232.16     15.82 o 
  -1   6   9       16.35        9.19      7.19 o 
   0   6   9       83.52      105.10     12.19 o 
   1   6   9        5.88        1.65      8.37 o 
   2   6   9       10.83       20.92     11.77 o 
   3   6   9       49.86       35.88      9.49 o 
   4   6   9        0.00        9.81     11.36 o 
   5   6   9        8.91       -2.18     10.10 o 
   6   6   9        4.06       -8.02     10.11 o 
   7   6   9        1.67       10.86     11.82 o 
   8   6   9       11.32       12.13     12.56 o 
  -5   7   9       31.54       32.99      8.77 o 
  -4   7   9       24.49       29.38      8.78 o 
  -3   7   9        8.94       11.75      7.90 o 
  -2   7   9        0.00       -2.62      7.24 o 
  -1   7   9        0.54       -3.05      6.86 o 
   0   7   9        0.56        3.95      7.55 o 
   1   7   9       15.38       -4.44      8.86 o 
   2   7   9        1.07       21.29     22.33 o 
   3   7   9       25.70       18.71     18.37 o 
   5   7   9       26.58       30.82     11.09 o 
  -8   0  10        0.39        6.14      5.75 o 
  -6   0  10      585.24      569.44     20.22 o 
  -4   0  10       34.45       41.30      7.63 o 
  -2   0  10      132.90      146.99     14.17 o 
   0   0  10       16.39       20.37      7.26 o 
   2   0  10      412.48      402.48     19.99 o 
   4   0  10      491.48      454.24     23.21 o 
   6   0  10      511.33      480.53     25.28 o 
   8   0  10        3.02       -8.66     11.99 o 
  10   0  10      407.88      468.33     29.37 o 
  12   0  10      102.59      118.74     23.74 o 
 -13   1  10        9.48       26.46     19.47 o 
 -12   1  10      310.83      343.03     28.92 o 
 -11   1  10        0.00       13.23     16.23 o 
 -10   1  10        7.05       -8.09      9.77 o 
  -9   1  10       38.37       40.83      7.66 o 
  -8   1  10      135.87      141.67     11.36 o 
  -7   1  10       38.28       41.91      6.49 o 
  -6   1  10       58.97       53.63      5.95 o 
  -5   1  10        1.22        1.21      3.27 o 
  -4   1  10       99.17      110.43      6.31 o 
  -3   1  10        3.21        0.71      2.79 o 
  -2   1  10       18.40       22.70      3.67 o 
  -1   1  10      225.44      228.77     12.94 o 
   0   1  10      216.60      211.97     10.14 o 
   1   1  10       25.41       32.36      5.58 o 
   2   1  10        0.18        0.87      4.78 o 
   3   1  10      402.40      398.63     15.25 o 
   4   1  10       19.06       19.93      6.27 o 
   5   1  10       14.91       19.42      6.56 o 
   6   1  10      861.69      799.09     24.13 o 
   7   1  10       34.59       31.44      9.23 o 
   8   1  10        1.97       -4.76      7.81 o 
   9   1  10       97.26       92.87     16.90 o 
  10   1  10       26.33       48.13     11.31 o 
  11   1  10       12.01       11.74      9.66 o 
  12   1  10       36.04       55.65     19.09 o 
 -12   2  10       12.45        0.60     13.48 o 
 -11   2  10        0.23       12.21      8.49 o 
 -10   2  10      266.97      288.28     18.44 o 
  -9   2  10      245.80      236.75     19.09 o 
  -8   2  10        0.04       -2.58      6.93 o 
  -7   2  10      124.46      151.86     13.11 o 
  -6   2  10       63.59       64.17     14.92 o 
  -5   2  10      203.36      205.06      9.68 o 
  -4   2  10        0.31        2.81      4.28 o 
  -3   2  10       10.72       11.27      3.19 o 
  -2   2  10      166.87      164.85      8.33 o 
  -1   2  10       21.42       22.18      3.57 o 
   0   2  10      241.70      220.95      9.48 o 
   1   2  10       66.42       82.83      7.81 o 
   2   2  10      200.45      210.18     15.69 o 
   3   2  10      105.48      112.44     15.69 o 
   4   2  10      481.86      477.19     17.27 o 
   5   2  10      390.34      383.72     38.03 o 
   6   2  10      164.76      172.83     12.59 o 
   7   2  10        2.95       -0.70      7.88 o 
   8   2  10      151.37      140.94     12.94 o 
   9   2  10      183.94      165.59     13.55 o 
  10   2  10       65.89       73.73     11.21 o 
  11   2  10       36.97       67.73     16.88 o 
  12   2  10        7.92       19.02     14.48 o 
 -12   3  10        8.17       11.66      8.61 o 
 -11   3  10       77.56       61.13     15.03 o 
 -10   3  10        4.40        4.63     12.87 o 
  -9   3  10       32.64       23.25      8.59 o 
  -8   3  10        0.03        6.35      6.19 o 
  -7   3  10      276.10      305.51     15.64 o 
  -6   3  10       40.34       29.42      7.27 o 
  -5   3  10        8.46       14.30      7.13 o 
  -4   3  10      462.48      466.22     16.17 o 
  -3   3  10      100.22       95.67      5.84 o 
  -2   3  10       18.97       18.09      3.54 o 
  -1   3  10      299.40      303.07      9.42 o 
   0   3  10      254.97      249.60      9.96 o 
   1   3  10      373.81      347.28     12.91 o 
   2   3  10      257.96      227.59     12.62 o 
   3   3  10       62.05       61.94      7.84 o 
   4   3  10       56.67       46.69      8.40 o 
   5   3  10       47.88       20.18      7.54 o 
   6   3  10       12.72       -0.28      7.97 o 
   7   3  10      112.20      130.74     12.90 o 
   8   3  10       70.14       69.57     10.18 o 
   9   3  10       91.49      105.58     13.53 o 
  10   3  10       14.96       11.87     12.86 o 
  11   3  10        0.54        3.35     12.56 o 
 -11   4  10       51.73       55.33      9.74 o 
 -10   4  10        0.08       -5.96      9.05 o 
  -9   4  10        5.65       11.32      7.76 o 
  -8   4  10        5.61       12.76      8.00 o 
  -7   4  10        5.24        9.91      7.14 o 
  -6   4  10       42.36       43.02      8.19 o 
  -5   4  10       32.08       22.75      7.19 o 
  -4   4  10      237.38      269.21     15.61 o 
  -3   4  10       24.50       22.77      6.17 o 
  -2   4  10        6.28        5.56      4.40 o 
  -1   4  10       17.49        9.87      3.97 o 
   0   4  10       58.81       51.68      5.31 o 
   1   4  10       44.68       34.78      6.51 o 
   2   4  10      390.16      378.21     45.30 o 
   3   4  10        2.79       -6.86      6.86 o 
   4   4  10        0.00        7.07      7.12 o 
   5   4  10        0.43        8.44      9.07 o 
   6   4  10        3.80       -3.69      7.76 o 
   7   4  10        0.13        6.63      8.52 o 
   8   4  10       20.03       19.41     12.28 o 
   9   4  10        0.05        5.89     13.35 o 
  10   4  10        0.04        5.01     13.63 o 
  -9   5  10        0.02       -7.83      7.83 o 
  -8   5  10        0.16       -4.46      8.77 o 
  -7   5  10        0.65        7.73      7.56 o 
  -6   5  10       71.86       93.11     10.82 o 
  -5   5  10        4.14       10.49      6.51 o 
  -4   5  10      180.83      164.43     12.10 o 
  -3   5  10       17.55       13.62      6.54 o 
  -2   5  10       10.59        8.62      7.94 o 
  -1   5  10        5.92       10.64      5.94 o 
   0   5  10        0.17       -7.03      7.03 o 
   1   5  10        0.03       -3.36      5.52 o 
   2   5  10        2.02        6.12      6.72 o 
   3   5  10       48.38       47.56      9.04 o 
   4   5  10        0.24       11.65     13.50 o 
   5   5  10        1.19        9.35      8.77 o 
   6   5  10       74.76       73.71     15.06 o 
   7   5  10       94.44      104.98     17.95 o 
   8   5  10        9.25        1.17     12.46 o 
   9   5  10       28.25       47.09     16.34 o 
  -7   6  10       94.17      111.37     12.42 o 
  -6   6  10       81.53      105.99     11.40 o 
  -5   6  10      104.83       98.87     10.92 o 
  -4   6  10       53.08       48.07      8.26 o 
  -3   6  10        3.42        8.45      6.81 o 
  -2   6  10        4.64        3.46      7.38 o 
  -1   6  10       13.52       13.10      7.15 o 
   0   6  10       40.23       53.69     13.85 o 
   1   6  10       17.62       17.35      9.54 o 
   2   6  10        1.26       22.75     15.50 o 
   3   6  10        0.80       -6.78      7.47 o 
   4   6  10        8.94        2.51     13.17 o 
   5   6  10        9.05       -8.30      9.99 o 
   6   6  10        7.42        5.51     10.67 o 
   7   6  10        6.21        2.18     10.80 o 
  -4   7  10       22.89       19.99      8.04 o 
  -3   7  10        6.58        6.50      7.28 o 
  -2   7  10        8.54       14.71      7.72 o 
  -1   7  10        2.04        1.29      8.31 o 
   0   7  10        3.65       -3.13     10.01 o 
   1   7  10       50.57       71.20     11.87 o 
  -9   0  11       31.61       32.21     19.10 o 
  -7   0  11       44.90       33.28     17.56 o 
  -5   0  11       19.78       27.09     12.21 o 
  -3   0  11      595.81      605.19     35.20 o 
  -1   0  11       41.44       41.55      8.96 o 
   1   0  11        8.83       10.04      7.03 o 
   3   0  11      498.39      456.52     23.63 o 
   5   0  11       16.58       10.60     10.87 o 
   7   0  11      535.42      520.80     38.97 o 
   9   0  11       10.90       36.24     14.11 o 
  11   0  11       15.53       39.62     14.15 o 
 -12   1  11        4.89       -5.15     18.23 o 
 -11   1  11       85.03       99.12     16.16 o 
 -10   1  11       13.04       33.12     11.64 o 
  -9   1  11       27.42       31.69      7.77 o 
  -8   1  11      284.80      294.16     15.42 o 
  -7   1  11      112.20      134.73     11.00 o 
  -6   1  11       26.23       31.99      5.26 o 
  -5   1  11       51.47       48.57      5.71 o 
  -4   1  11       42.33       50.77      5.12 o 
  -3   1  11      141.86      152.85      7.16 o 
  -2   1  11       15.64       18.28      3.98 o 
  -1   1  11       18.94       15.02      6.78 o 
   0   1  11      691.25      689.42     19.87 o 
   1   1  11      853.59      886.79     23.93 o 
   2   1  11        7.65       10.92      8.58 o 
   3   1  11     1440.44     1353.03     33.02 o 
   4   1  11       17.49       21.04      7.90 o 
   5   1  11      148.87      143.26     11.41 o 
   6   1  11       53.92       49.91      9.28 o 
   7   1  11      395.01      404.55     17.95 o 
   8   1  11       21.80       14.09      8.81 o 
   9   1  11      102.36       96.04     12.45 o 
  10   1  11        6.53        3.85     11.68 o 
  11   1  11        6.06        8.62     11.69 o 
  12   1  11        0.28        6.01     19.29 o 
 -12   2  11       91.24      101.20     29.11 o 
 -11   2  11       47.56       53.52     20.84 o 
 -10   2  11       18.89       23.01     14.12 o 
  -9   2  11      108.93      118.88     11.90 o 
  -8   2  11        8.13       10.00      7.46 o 
  -7   2  11      200.06      196.42     12.72 o 
  -6   2  11      188.32      194.96     14.64 o 
  -5   2  11       36.80       26.00      5.60 o 
  -4   2  11      124.43      126.56      6.59 o 
  -3   2  11       28.68       33.63      4.09 o 
  -2   2  11        7.59        5.66      3.77 o 
  -1   2  11       36.98       38.85      4.98 o 
   0   2  11      159.96      167.96     11.17 o 
   1   2  11      537.95      510.22     22.10 o 
   2   2  11      149.52      111.87      9.79 o 
   3   2  11      148.90      118.07     10.21 o 
   4   2  11       19.74       22.44      7.26 o 
   5   2  11      285.41      266.15     14.60 o 
   6   2  11      368.21      336.70     29.12 o 
   7   2  11       25.79       22.84      8.95 o 
   8   2  11        2.13        6.83      8.09 o 
   9   2  11        5.03        8.67     12.11 o 
  10   2  11        0.87       -3.14      8.63 o 
  11   2  11        2.74      -11.25     11.25 o 
 -11   3  11       49.85       47.04      9.97 o 
 -10   3  11       74.39       66.24     10.69 o 
  -9   3  11        0.29       -7.59     14.75 o 
  -8   3  11       29.61       13.06     13.95 o 
  -7   3  11       88.30       72.62     11.03 o 
  -6   3  11      162.67      157.68     11.66 o 
  -5   3  11       16.41       17.54      7.66 o 
  -4   3  11       13.74        7.46      6.78 o 
  -3   3  11       29.54       37.03      5.19 o 
  -2   3  11      488.24      461.12     15.31 o 
  -1   3  11      248.90      230.26      9.91 o 
   0   3  11        1.60       -0.60      4.84 o 
   1   3  11        0.04       -4.93      5.99 o 
   2   3  11        9.68        7.84      6.81 o 
   3   3  11        8.31       14.96     10.34 o 
   4   3  11       22.25       22.01      7.61 o 
   5   3  11       13.95       33.39      8.23 o 
   6   3  11        4.69       -1.58      7.57 o 
   7   3  11        4.40       -4.82      7.84 o 
   8   3  11        0.00       -8.86      8.86 o 
   9   3  11       22.16       36.76     10.74 o 
  10   3  11       21.54       31.78     15.11 o 
  11   3  11        0.00        9.76     14.12 o 
 -10   4  11       27.65       16.93      8.09 o 
  -9   4  11        3.88        2.49      8.58 o 
  -8   4  11       14.82       26.85      8.64 o 
  -7   4  11       26.20       17.50      8.28 o 
  -6   4  11        0.62       -5.94      5.94 o 
  -5   4  11        0.45        0.66      7.01 o 
  -4   4  11       23.34       17.10      7.92 o 
  -3   4  11        6.97        3.75      5.57 o 
  -2   4  11       58.54       57.78      7.49 o 
  -1   4  11       35.70       27.31      5.43 o 
   0   4  11       76.05       64.01      8.08 o 
   1   4  11        2.46        1.02      6.87 o 
   2   4  11        2.15        9.07      8.32 o 
   3   4  11        3.66        2.08      7.47 o 
   4   4  11        3.91        8.75      8.24 o 
   5   4  11       83.42      115.98     13.69 o 
   6   4  11        9.16       -3.79      7.92 o 
   7   4  11       40.55       34.94     10.44 o 
   8   4  11        2.41        5.00     12.41 o 
   9   4  11        1.03       23.21     14.13 o 
  10   4  11       19.05       38.69     15.68 o 
  -9   5  11      146.85      188.94     14.96 o 
  -8   5  11        0.06       -6.80      6.80 o 
  -7   5  11       73.57       76.27     10.30 o 
  -6   5  11       16.98       19.25      7.71 o 
  -5   5  11       33.51       44.11      8.94 o 
  -4   5  11       17.16        5.84      6.90 o 
  -3   5  11        0.37       -1.59      7.45 o 
  -2   5  11       39.10       28.97     16.55 o 
  -1   5  11        3.11       12.90      8.26 o 
   0   5  11       42.36       30.29     12.11 o 
   1   5  11       18.32        5.70     11.07 o 
   2   5  11        2.56        0.10      7.95 o 
   3   5  11        5.07       14.45      8.01 o 
   4   5  11        1.95       -3.44      7.98 o 
   5   5  11       12.65       15.37      9.40 o 
   6   5  11        4.73        5.44      9.09 o 
   7   5  11        8.72       23.36     12.85 o 
   8   5  11        1.05        6.06     13.07 o 
  -7   6  11       66.07       63.88     19.40 o 
  -6   6  11       41.82       41.66      9.08 o 
  -5   6  11        0.20       -6.58      7.08 o 
  -4   6  11        0.02       -0.26      7.55 o 
  -3   6  11        8.84       14.35      7.51 o 
  -2   6  11       31.33       33.28      9.51 o 
  -1   6  11       24.08       38.24     12.17 o 
   0   6  11       23.55       13.92     16.10 o 
   1   6  11       12.52       30.96     11.09 o 
   2   6  11        4.01       44.25     16.45 o 
   3   6  11       13.98       24.27      8.74 o 
   4   6  11       56.76       63.35      9.89 o 
   5   6  11        0.56      -12.14     14.80 o 
   6   6  11       41.06       63.28     20.14 o 
  -2   7  11       36.13       49.75     10.57 o 
  -1   7  11       64.10       73.86     11.52 o 
   0   7  11        5.94       20.17     13.14 o 
   1   7  11        0.08       41.40     13.99 o 
 -12   0  12        2.62       23.52     21.82 o 
  -8   0  12       96.65      109.11     24.40 o 
  -6   0  12      413.43      411.81     22.60 o 
  -4   0  12      400.80      407.73     19.88 o 
  -2   0  12     1753.88     1769.34     55.63 o 
   0   0  12     1298.22     1228.59     51.83 o 
   2   0  12      144.53      146.29     15.24 o 
   4   0  12      327.84      295.94     21.15 o 
   6   0  12       57.74       54.00     13.13 o 
   8   0  12       17.03       24.28     30.62 o 
  10   0  12        4.69       -3.56     13.85 o 
 -12   1  12       66.98       80.11     19.08 o 
 -11   1  12       25.43       30.48     22.65 o 
 -10   1  12       44.76       62.26     16.23 o 
  -9   1  12      144.64      165.35     13.06 o 
  -8   1  12      150.24      179.65     13.14 o 
  -7   1  12        5.81        4.58      9.58 o 
  -6   1  12      107.57      122.88      8.71 o 
  -5   1  12       21.62       23.80      4.48 o 
  -4   1  12       27.77       25.61      4.49 o 
  -3   1  12       18.16       30.46      5.80 o 
  -2   1  12      178.55      181.36     12.61 o 
  -1   1  12      142.25      136.36     10.20 o 
   0   1  12        6.56        2.19      5.71 o 
   1   1  12       15.77       12.05      6.24 o 
   2   1  12      462.77      486.64     26.59 o 
   3   1  12      175.23      158.95     11.96 o 
   4   1  12      611.70      547.61     19.73 o 
   5   1  12       98.42       88.44      9.96 o 
   6   1  12        0.01       -3.65      8.49 o 
   7   1  12       20.56       37.19      9.90 o 
   8   1  12        4.61        5.01     12.71 o 
   9   1  12        0.57        3.68     11.07 o 
  10   1  12        1.37        0.90      9.86 o 
  11   1  12        0.55       -4.44     13.07 o 
 -11   2  12       41.82       71.06     14.25 o 
 -10   2  12       92.68      116.68     11.99 o 
  -9   2  12       40.87       43.84     12.47 o 
  -8   2  12        8.57        4.62      7.53 o 
  -7   2  12       11.71       16.68      7.79 o 
  -6   2  12        6.66        5.16      6.45 o 
  -5   2  12      170.98      161.13     23.68 o 
  -4   2  12      150.75      149.89      7.65 o 
  -3   2  12      179.93      167.29      8.60 o 
  -2   2  12       28.88       15.86      5.35 o 
  -1   2  12      503.47      493.48     19.40 o 
   0   2  12      638.35      611.78     34.02 o 
   1   2  12       49.39       44.80      7.97 o 
   2   2  12       37.18       17.36     10.25 o 
   3   2  12      200.06      168.86     12.15 o 
   4   2  12       25.20       15.34      7.39 o 
   5   2  12      122.61      132.39     12.78 o 
   6   2  12       23.30       14.44      7.82 o 
   7   2  12       44.39       34.98      9.89 o 
   8   2  12        0.35        2.11      9.49 o 
   9   2  12        5.41        9.68     15.51 o 
  10   2  12        1.55        3.67      9.75 o 
  11   2  12        4.37      -10.45     10.45 o 
 -11   3  12        5.02       22.10      8.72 o 
 -10   3  12        2.57       -6.63      6.97 o 
  -9   3  12        2.35       10.81      7.15 o 
  -8   3  12        1.34        7.37      7.70 o 
  -7   3  12       24.15       12.75      9.04 o 
  -6   3  12        0.52        9.31      8.92 o 
  -5   3  12        0.45       -5.25      5.25 o 
  -4   3  12       24.73       27.19      6.40 o 
  -3   3  12        5.63       15.47      7.94 o 
  -2   3  12      212.95      191.45     10.56 o 
  -1   3  12        8.60        4.49      5.24 o 
   0   3  12       69.00       60.02      9.40 o 
   1   3  12      231.35      200.18     12.89 o 
   2   3  12        2.79        3.09      6.99 o 
   3   3  12        1.22       -0.06      9.14 o 
   4   3  12        4.37        6.59      8.18 o 
   5   3  12       18.89        9.53      7.74 o 
   6   3  12        0.01       11.01      8.77 o 
   7   3  12        0.96        9.90      9.10 o 
   8   3  12       13.34       27.78      9.56 o 
   9   3  12        0.37       -3.59     11.21 o 
  10   3  12        3.06       44.77     15.57 o 
 -10   4  12        8.31       21.67     10.73 o 
  -9   4  12       14.82        5.81     10.00 o 
  -8   4  12       51.88       39.57     15.49 o 
  -7   4  12        2.76        2.98      6.81 o 
  -6   4  12       57.01       48.27      9.50 o 
  -5   4  12       34.46       29.44     11.39 o 
  -4   4  12       42.68       39.32      8.11 o 
  -3   4  12       95.01       87.02     11.03 o 
  -2   4  12       26.00       18.38     31.39 o 
  -1   4  12       10.29       10.95      8.07 o 
   0   4  12        8.99       11.72      5.72 o 
   1   4  12        0.77        8.16      7.91 o 
   2   4  12        0.64       -6.62      7.03 o 
   3   4  12       15.55       11.10      8.10 o 
   4   4  12       53.93       46.97      9.69 o 
   5   4  12        0.29        4.13     12.10 o 
   6   4  12        0.14       -4.78      8.46 o 
   7   4  12       34.33       17.30     18.34 o 
   8   4  12       24.37       49.57     15.74 o 
   9   4  12        2.22       10.55     32.51 o 
  -8   5  12        0.17        3.42      8.29 o 
  -7   5  12        0.41       -6.65      6.65 o 
  -6   5  12       10.01       13.53     16.16 o 
  -5   5  12       67.84       67.27      9.31 o 
  -4   5  12        1.18        3.13      8.33 o 
  -3   5  12        2.77        6.20     13.73 o 
  -2   5  12       13.04       11.46     10.63 o 
  -1   5  12       23.51       14.73     10.64 o 
   0   5  12        0.18        4.56     10.27 o 
   1   5  12        0.02      -13.87     13.87 o 
   2   5  12       39.40       37.69      8.39 o 
   3   5  12       36.54       52.77      9.25 o 
   4   5  12       32.98       37.23      8.82 o 
   5   5  12        0.82        5.48     15.08 o 
   6   5  12        0.03        2.71     10.63 o 
   7   5  12        9.68       29.11     13.18 o 
  -5   6  12       21.79       29.06      9.93 o 
  -4   6  12       95.47       99.85     15.12 o 
  -3   6  12        4.15       -4.50      8.66 o 
  -2   6  12        0.30      -11.53     13.19 o 
  -1   6  12        0.01       -3.45     15.81 o 
   0   6  12       29.27       58.28     35.04 o 
   1   6  12        0.00        7.40     13.84 o 
   2   6  12        0.06       14.85     12.25 o 
   3   6  12        1.36        4.38     14.09 o 
   4   6  12        0.39        5.81     13.56 o 
   5   6  12       21.41       27.43     11.06 o 
 -11   0  13      420.68      527.24     48.78 o 
  -9   0  13       21.66       76.36     24.45 o 
  -7   0  13        9.89        2.85      8.97 o 
  -5   0  13      484.78      478.44     32.48 o 
  -3   0  13      381.75      362.26     28.56 o 
  -1   0  13      479.30      445.44     26.42 o 
   1   0  13      950.79      890.37     36.34 o 
   3   0  13       37.38       31.25      9.74 o 
   5   0  13        7.67        2.00     13.87 o 
   7   0  13        2.34      -11.36     14.79 o 
   9   0  13       18.32       32.62     14.52 o 
 -11   1  13        3.78      -13.32     13.32 o 
 -10   1  13        3.43       -9.99      9.99 o 
  -9   1  13       63.28       72.68     16.68 o 
  -8   1  13      103.23      108.08     12.36 o 
  -7   1  13      301.04      335.63     19.80 o 
  -6   1  13       22.84       28.01      6.49 o 
  -5   1  13       87.82      113.32      8.86 o 
  -4   1  13      697.04      702.87     21.52 o 
  -3   1  13      172.13      156.23     12.60 o 
  -2   1  13        3.09       16.24      7.71 o 
  -1   1  13       59.94       45.13      7.96 o 
   0   1  13      328.28      285.51     13.51 o 
   1   1  13        1.01        3.72      6.26 o 
   2   1  13       39.75       49.29      8.24 o 
   3   1  13        0.12       -4.00      6.33 o 
   4   1  13       49.30       44.50      8.56 o 
   5   1  13       15.43        8.60      7.11 o 
   6   1  13       26.20       15.49      9.39 o 
   7   1  13        0.97        6.31      7.86 o 
   8   1  13        3.91       -4.55      8.76 o 
   9   1  13        1.84        4.88      9.97 o 
  10   1  13        3.67       13.55     13.20 o 
 -11   2  13        0.08       19.06     13.55 o 
 -10   2  13       15.21       29.27      9.02 o 
  -9   2  13       46.48       43.40      9.95 o 
  -8   2  13        2.70       16.56      8.84 o 
  -7   2  13        5.77        5.37      9.69 o 
  -6   2  13       51.11       40.53      7.59 o 
  -5   2  13       44.13       40.19      8.71 o 
  -4   2  13       16.63       17.73      8.24 o 
  -3   2  13       28.95       29.97      6.20 o 
  -2   2  13       86.44       84.67      8.59 o 
  -1   2  13        4.55       19.93      7.03 o 
   0   2  13      110.42      107.23     10.09 o 
   1   2  13      112.26       80.38      9.31 o 
   2   2  13       73.09       69.51      9.25 o 
   3   2  13       67.20       52.89      9.34 o 
   4   2  13       10.39       24.78      7.44 o 
   5   2  13        4.98       12.88      8.36 o 
   6   2  13       27.49       50.34     15.51 o 
   7   2  13        0.16       -8.77      8.77 o 
   8   2  13        1.23      -10.10     11.76 o 
   9   2  13        3.85       -8.84      8.84 o 
  10   2  13       35.70       50.54     10.85 o 
 -10   3  13        0.20       -0.12     12.50 o 
  -9   3  13       11.97       16.01     12.02 o 
  -8   3  13        2.23       10.03      7.33 o 
  -7   3  13       28.78       14.53      8.70 o 
  -6   3  13       10.21        9.55      9.25 o 
  -5   3  13       51.98       50.78      9.93 o 
  -4   3  13       18.93       25.79     10.38 o 
  -3   3  13      644.54      630.26     30.97 o 
  -2   3  13      277.08      274.39     13.58 o 
  -1   3  13        0.20        0.95      5.93 o 
   0   3  13      155.35      139.58     12.26 o 
   1   3  13        0.07       -6.46      6.46 o 
   2   3  13      133.00      129.61     17.95 o 
   3   3  13       41.60       35.66      8.63 o 
   4   3  13        1.76        2.30      7.92 o 
   5   3  13        1.83       -1.37      8.30 o 
   6   3  13        3.96        5.67      8.95 o 
   7   3  13        0.12       -3.64      8.94 o 
   8   3  13        5.69       47.93     10.53 o 
   9   3  13        0.29       20.17     18.23 o 
  -9   4  13       40.28       29.83      8.35 o 
  -8   4  13       16.12       17.53      8.86 o 
  -7   4  13        0.00       -5.77      8.13 o 
  -6   4  13       15.87        5.52      8.40 o 
  -5   4  13      173.09      161.58     33.24 o 
  -4   4  13        3.02        4.60     10.19 o 
  -3   4  13        1.53        6.01      9.23 o 
  -2   4  13       58.46       46.29     17.88 o 
  -1   4  13        6.26       10.80     18.94 o 
   0   4  13        0.84       11.48      6.75 o 
   1   4  13        9.48        6.64      7.46 o 
   2   4  13       15.91       30.48      8.08 o 
   3   4  13        0.27       -2.94      7.87 o 
   4   4  13        0.10       -4.61      8.99 o 
   5   4  13        1.55       -1.70      8.45 o 
   6   4  13        0.32        6.96     10.52 o 
   7   4  13        0.02       24.02     10.57 o 
   8   4  13        0.18       36.50     10.87 o 
  -7   5  13       10.32       12.98     13.17 o 
  -6   5  13        0.53        2.66      9.10 o 
  -5   5  13        9.09       13.80      8.71 o 
  -4   5  13        6.03      -12.38     17.55 o 
  -3   5  13       13.56       15.86     15.96 o 
  -2   5  13        9.81       13.86     10.18 o 
  -1   5  13        0.00       -2.47      9.98 o 
   0   5  13        1.25       13.30     10.57 o 
   1   5  13        3.61        1.70     15.28 o 
   2   5  13       20.06       20.20      9.07 o 
   3   5  13        9.14        8.81      8.15 o 
   4   5  13       21.52        6.47      7.98 o 
   5   5  13       77.68       97.32     15.76 o 
   6   5  13        6.63        7.77      9.29 o 
  -4   6  13        0.08        5.59     10.61 o 
  -3   6  13        1.86      -12.22     12.22 o 
  -2   6  13       15.76       38.73     18.88 o 
  -1   6  13        1.27        8.20     16.23 o 
   0   6  13       64.36      102.95     16.03 o 
   1   6  13        0.47       22.43     13.67 o 
   2   6  13        2.81        5.09     13.05 o 
   3   6  13       10.63        8.32     16.45 o 
 -10   0  14      138.87      146.81     29.78 o 
  -8   0  14       52.02       41.67     15.24 o 
  -6   0  14      161.46      178.34     21.89 o 
  -4   0  14      380.98      419.51     34.23 o 
  -2   0  14      440.53      414.68     23.71 o 
   0   0  14       20.67       19.65      9.42 o 
   2   0  14       93.82      108.42     14.69 o 
   4   0  14       24.75       13.80      9.94 o 
   6   0  14        9.12       15.41     13.25 o 
   8   0  14        7.82       10.68     22.54 o 
  10   0  14        0.01      -13.37     15.79 o 
 -10   1  14       29.20       36.69     37.44 o 
  -9   1  14        7.01        8.95     14.74 o 
  -8   1  14      174.26      171.43     13.83 o 
  -7   1  14      110.59      107.75     30.80 o 
  -6   1  14      160.84      161.29     15.26 o 
  -5   1  14       10.64       12.07      5.97 o 
  -4   1  14        1.55        6.73      6.62 o 
  -3   1  14      276.53      272.92     16.36 o 
  -2   1  14      174.78      159.28     12.18 o 
  -1   1  14       39.06       46.42      8.59 o 
   0   1  14        0.36        6.24      6.46 o 
   1   1  14       28.73       30.99      7.74 o 
   2   1  14        2.57       -2.65      6.29 o 
   3   1  14        2.23        2.21      6.58 o 
   4   1  14        6.43        2.81      7.57 o 
   5   1  14        6.03        9.40      7.83 o 
   6   1  14        0.12       -7.28      8.51 o 
   7   1  14        2.68       -1.70      9.24 o 
   8   1  14       26.51       19.85     13.33 o 
   9   1  14        0.02       -2.07     12.77 o 
 -10   2  14        0.25       -3.58     11.86 o 
  -9   2  14      171.23      176.24     14.65 o 
  -8   2  14        2.02       -3.19      7.27 o 
  -7   2  14      105.78       94.10     31.65 o 
  -6   2  14      284.11      267.55     21.92 o 
  -5   2  14       27.93       31.32     25.13 o 
  -4   2  14        5.81        0.45      8.60 o 
  -3   2  14       40.74       28.11      6.65 o 
  -2   2  14       22.21       16.61      7.30 o 
  -1   2  14       56.98       60.67      9.04 o 
   0   2  14        4.87       12.74      6.85 o 
   1   2  14        0.46        2.96      6.10 o 
   2   2  14        8.82       17.56      7.62 o 
   3   2  14        3.65        4.05      7.08 o 
   4   2  14       25.70       39.04      9.38 o 
   5   2  14        4.80       19.52     11.47 o 
   6   2  14       31.94       40.57     10.57 o 
   7   2  14       37.52       19.54     11.43 o 
   8   2  14        4.79        1.74      9.38 o 
   9   2  14        2.89       -7.22     12.98 o 
  -9   3  14        3.61       11.47      7.87 o 
  -8   3  14       26.91       14.95     11.47 o 
  -7   3  14        0.99       -7.80     11.71 o 
  -6   3  14      132.22      170.92     35.91 o 
  -5   3  14        1.75        7.23     10.02 o 
  -4   3  14       52.34       71.71     14.27 o 
  -3   3  14       90.98       79.23     23.00 o 
  -2   3  14       81.96       60.31     11.12 o 
  -1   3  14       14.91       25.32      8.01 o 
   0   3  14       97.21       78.80     10.60 o 
   1   3  14        0.07        7.08      7.71 o 
   2   3  14       15.67       10.20      7.30 o 
   3   3  14        8.08       -2.18      8.65 o 
   4   3  14        2.62        8.12      7.91 o 
   5   3  14        1.21        2.23      8.96 o 
   6   3  14       33.83       52.26     10.51 o 
   7   3  14        0.63       -5.05      8.82 o 
   8   3  14       16.62       10.75     18.81 o 
  -8   4  14       10.27       13.56     14.20 o 
  -7   4  14        9.03       14.33     11.20 o 
  -6   4  14      197.87      208.56     92.75 o 
  -5   4  14      136.68      157.15     31.28 o 
  -4   4  14       39.65       43.74     13.22 o 
  -3   4  14       32.00       44.38     18.60 o 
  -2   4  14       57.09       57.01     13.33 o 
  -1   4  14       10.79       20.09     16.47 o 
   0   4  14       65.60       62.52     14.38 o 
   1   4  14        0.16        3.15     10.38 o 
   2   4  14        2.12       13.21     11.17 o 
   3   4  14       47.07       32.66     10.97 o 
   4   4  14        1.25       19.63      9.80 o 
   5   4  14       10.47        5.66      8.75 o 
   6   4  14        7.97       22.88      9.36 o 
   7   4  14        7.48       11.86     10.91 o 
  -6   5  14        1.48      -13.20     13.20 o 
  -5   5  14        7.39        5.96     10.92 o 
  -4   5  14       50.72       78.92     23.21 o 
  -3   5  14       31.33       47.19     20.46 o 
  -2   5  14       11.71      -12.47     22.98 o 
  -1   5  14        0.13       14.09     18.50 o 
   0   5  14        0.02       -4.16     15.89 o 
   1   5  14        0.29        1.20     12.98 o 
   2   5  14       20.06       62.57     21.14 o 
   3   5  14       35.39       41.43     10.04 o 
   4   5  14        6.43       24.37      8.48 o 
   5   5  14        7.28       -4.08     19.54 o 
  -5   0  15        9.75        6.51      9.68 o 
  -3   0  15        0.89        2.47     15.65 o 
  -1   0  15        6.99        2.14      9.46 o 
   1   0  15       34.09       20.86     10.47 o 
   3   0  15       42.44       50.04     13.68 o 
   5   0  15       28.91       19.30     14.18 o 
   7   0  15        0.44       17.16     16.63 o 
   9   0  15       34.42       43.94     34.45 o 
  -9   1  15       18.73      -13.04     22.94 o 
  -8   1  15       16.50       27.56     23.18 o 
  -7   1  15       33.19       32.06     15.31 o 
  -6   1  15      145.35      157.69     15.02 o 
  -5   1  15      300.20      292.22     21.66 o 
  -4   1  15        0.35        5.68      6.57 o 
  -3   1  15       26.10       13.99      7.02 o 
  -2   1  15        6.59       13.17      6.90 o 
  -1   1  15        4.53       -1.02      8.12 o 
   0   1  15       24.31       10.80      6.82 o 
   1   1  15        0.15        2.24      6.67 o 
   2   1  15        7.68        9.74      7.49 o 
   3   1  15       11.31       15.46      7.75 o 
   4   1  15        1.35        4.06      8.00 o 
   5   1  15       39.13       29.04     10.20 o 
   6   1  15       41.89       40.08     11.03 o 
   7   1  15       18.23       37.72     11.05 o 
   8   1  15        9.75       -3.56      9.94 o 
  -9   2  15      202.53      165.45     19.44 o 
  -8   2  15        5.13        4.28     10.73 o 
  -7   2  15       28.91       -0.36     27.93 o 
  -6   2  15       40.85       30.30     28.41 o 
  -5   2  15       51.88       61.34     13.32 o 
  -4   2  15       31.44       27.70      9.47 o 
  -3   2  15       17.79        8.05      8.85 o 
  -2   2  15       48.44       48.05      8.56 o 
  -1   2  15        5.45        4.85      7.35 o 
   0   2  15       13.86        6.91      7.52 o 
   1   2  15        1.07       -1.69      6.28 o 
   2   2  15       11.36       21.22      8.19 o 
   3   2  15        0.04       -8.65     11.18 o 
   4   2  15       57.26       50.02     10.54 o 
   5   2  15        0.14       -7.05      8.58 o 
   6   2  15        0.00       -3.79      8.79 o 
   7   2  15        2.39       -2.50      9.46 o 
   8   2  15        0.19       -2.34     17.29 o 
  -8   3  15       10.66       10.75     11.13 o 
  -7   3  15       11.27       19.86     29.93 o 
  -6   3  15        4.12        5.55     27.59 o 
  -5   3  15        1.31      -10.11     10.11 o 
  -4   3  15        3.26        7.40     11.42 o 
  -3   3  15        1.22      -11.06     11.06 o 
  -2   3  15       18.59       25.35     12.85 o 
  -1   3  15        0.41        5.36      7.04 o 
   0   3  15       20.69       34.36      8.58 o 
   1   3  15       55.68       60.60      9.57 o 
   2   3  15       19.96       40.02      9.00 o 
   3   3  15       71.34       82.02     11.10 o 
   4   3  15       18.02       15.00      9.32 o 
   5   3  15        1.16       12.29      8.82 o 
   6   3  15        6.98       17.00     11.63 o 
   7   3  15       23.15       19.18      9.57 o 
  -6   4  15        8.63      -11.18     11.18 o 
  -5   4  15      173.49      163.58     34.47 o 
  -4   4  15        8.45       -7.54     12.20 o 
  -3   4  15        8.17       21.91     12.51 o 
  -2   4  15       13.48       23.47     11.88 o 
  -1   4  15       27.30        3.50     13.33 o 
   0   4  15       19.21       43.99     14.90 o 
   1   4  15       38.74       44.64     11.30 o 
   2   4  15        5.25        1.25      7.66 o 
   3   4  15        8.40       11.11      8.56 o 
   4   4  15       45.78       81.47     14.65 o 
   5   4  15        0.92       -0.95      8.63 o 
   6   4  15       15.33       26.73      9.88 o 
  -4   5  15        8.01        3.67     16.88 o 
  -3   5  15        1.33       -4.35     16.54 o 
  -2   5  15       28.11       27.51     12.04 o 
  -1   5  15        7.08      -13.82     13.82 o 
   0   5  15        2.29       13.13     23.24 o 
   1   5  15        2.05       13.98     13.86 o 
   2   5  15        4.11       22.61     13.15 o 
   3   5  15        7.45        6.87     10.50 o 
  -6   0  16       40.75       40.22     20.59 o 
  -4   0  16       11.21        2.13      9.14 o 
  -2   0  16        0.00       -8.49      9.71 o 
   0   0  16       22.03       31.29     11.67 o 
   2   0  16      109.10       98.92     16.40 o 
   4   0  16      121.04      145.77     30.58 o 
   6   0  16      226.06      220.28     51.82 o 
   8   0  16      102.13      135.00     20.28 o 
  -8   1  16       20.31        2.75     24.28 o 
  -7   1  16        5.18       -5.69      9.05 o 
  -6   1  16        0.74        9.17     10.17 o 
  -5   1  16       32.22       35.12     10.56 o 
  -4   1  16        1.03       10.28      6.53 o 
  -3   1  16       26.83       17.96      8.32 o 
  -2   1  16        2.14       -3.35      6.42 o 
  -1   1  16       18.28       17.32      7.58 o 
   0   1  16       21.28       18.04      8.03 o 
   1   1  16        0.41        0.47      7.45 o 
   2   1  16       15.23       12.86      8.31 o 
   3   1  16       26.51       27.80     10.31 o 
   4   1  16        0.08       -8.39      8.39 o 
   5   1  16        6.14        6.78      9.13 o 
   6   1  16        1.15       -4.71      9.89 o 
   7   1  16        0.01       13.76     12.50 o 
  -8   2  16       92.76       59.91     14.95 o 
  -7   2  16       62.76       47.51     30.90 o 
  -6   2  16        1.02       -5.18      9.05 o 
  -5   2  16        6.11       22.07     13.50 o 
  -4   2  16        0.02       -6.79     11.99 o 
  -3   2  16        6.31        9.46     10.13 o 
  -2   2  16       37.68       40.36      8.61 o 
  -1   2  16        8.03        3.35      7.39 o 
   0   2  16       67.90       63.62      9.82 o 
   1   2  16       11.94       21.13      7.95 o 
   2   2  16       44.83       43.66      9.27 o 
   3   2  16       22.42       14.94      9.78 o 
   4   2  16        4.78        1.79     10.71 o 
   5   2  16        2.25       19.74     13.70 o 
   6   2  16       45.29       54.01     10.71 o 
   7   2  16       96.63       99.62     13.41 o 
  -7   3  16        0.00        7.16     10.64 o 
  -6   3  16        0.71        4.70     26.54 o 
  -5   3  16        0.16        7.85     11.54 o 
  -4   3  16       53.71       50.74     21.55 o 
  -3   3  16       52.80       31.19     16.86 o 
  -2   3  16       20.00       41.08     19.29 o 
  -1   3  16        0.23      -16.96     17.48 o 
   0   3  16       70.80       87.99     10.48 o 
   1   3  16        0.43       -1.77      7.43 o 
   2   3  16       27.46       22.19      8.65 o 
   3   3  16        8.00        4.59     10.53 o 
   4   3  16        0.00       -8.52      8.52 o 
   5   3  16        1.15       11.33      9.64 o 
   6   3  16       33.78       57.21     11.10 o 
  -5   4  16        0.07       -4.21     23.57 o 
  -4   4  16       12.88       10.62     12.22 o 
  -3   4  16        2.60       14.80     12.35 o 
  -2   4  16        0.13       25.71     16.30 o 
  -1   4  16        3.51       18.44     13.09 o 
   0   4  16        5.12       11.35     12.32 o 
   1   4  16       87.93      106.19     24.26 o 
   2   4  16        1.22        2.61     10.23 o 
   3   4  16        1.39        0.69      8.13 o 
   4   4  16        4.49        3.80      8.87 o 
  -7   0  17       35.06       22.89     27.42 o 
  -5   0  17       98.91       93.72     20.13 o 
  -3   0  17       12.09        7.22     10.19 o 
  -1   0  17       55.58       53.17     13.46 o 
   1   0  17       31.33       27.30     12.12 o 
   3   0  17        1.87       12.30     12.34 o 
   5   0  17       54.21       63.90     15.89 o 
  -7   1  17       11.39       14.11      9.17 o 
  -6   1  17        0.61        1.61     13.72 o 
  -5   1  17        4.38       -8.33     10.89 o 
  -4   1  17        8.70       14.30      6.84 o 
  -3   1  17       32.89       34.32     10.37 o 
  -2   1  17        5.14        0.92      7.27 o 
  -1   1  17       40.15       41.40      8.27 o 
   0   1  17        3.84       -5.00      7.57 o 
   1   1  17       88.39      102.77     12.87 o 
   2   1  17       11.21       31.77      9.64 o 
   3   1  17       63.80       68.52     14.34 o 
   4   1  17       51.53       44.86     10.57 o 
   5   1  17       40.08       46.96     10.50 o 
   6   1  17       46.14       28.36     19.67 o 
  -6   2  17       54.94       57.39     14.89 o 
  -5   2  17       17.03       34.57     13.14 o 
  -4   2  17        4.47       12.71     12.14 o 
  -3   2  17       29.59       54.12     12.29 o 
  -2   2  17       85.20       97.17     10.67 o 
  -1   2  17        2.33        5.26      8.02 o 
   0   2  17        0.00        4.28      8.17 o 
   1   2  17       10.41       21.72      8.29 o 
   2   2  17       12.26       12.36      8.48 o 
   3   2  17        0.96        2.68      8.46 o 
   4   2  17        4.45        6.82      8.82 o 
   5   2  17        0.00       -9.02      9.02 o 
  -5   3  17        9.07      -11.26     11.26 o 
  -4   3  17        0.00        8.34     13.99 o 
  -3   3  17        0.38       16.43     13.15 o 
  -2   3  17       50.08      136.57     35.74 o 
  -1   3  17       55.57       59.11     20.34 o 
   0   3  17        2.55       17.63      7.66 o 
   1   3  17        4.18       -5.90      9.71 o 
   2   3  17        0.06       13.75      7.90 o 
   3   3  17      110.42      142.90     16.46 o 
   4   3  17      107.72      111.42     13.16 o 
  -2   4  17        0.50        6.07     14.46 o 
  -1   4  17       41.71       53.31     16.58 o 
   0   4  17        9.60        9.22     24.55 o 
  -6   0  18        1.19       -4.48     26.01 o 
  -4   0  18        0.93        5.92      9.76 o 
  -2   0  18       30.72       33.99     11.53 o 
   0   0  18       14.09       19.85     11.39 o 
   2   0  18       66.17       62.68     15.84 o 
   4   0  18      107.95      122.02     18.93 o 
  -5   1  18       53.16      108.65     31.16 o 
  -4   1  18        4.23       10.78     12.18 o 
  -3   1  18        9.42       15.67      7.60 o 
  -2   1  18       12.39       26.55      7.72 o 
  -1   1  18       19.61        7.05      7.89 o 
   0   1  18        0.65       -7.38      7.38 o 
   1   1  18        0.00       14.40      8.44 o 
   2   1  18       17.57       25.68      9.43 o 
   3   1  18       70.12       77.44     11.06 o 
   4   1  18        3.61        4.20     10.08 o 
  -4   2  18       71.46       69.79     22.86 o 
  -3   2  18       15.65       23.83     14.51 o 
  -2   2  18       14.63       23.97     11.14 o 
  -1   2  18       13.08       22.20     10.33 o 
   0   2  18       78.54       76.67     14.99 o 
   1   2  18       25.42       23.54      9.05 o 
   2   2  18       52.59       60.53     10.31 o 
   3   2  18        6.58       22.36      9.65 o 
  -1   3  18       33.96       51.96     20.16 o 
   0   3  18       61.73       55.07     14.51 o 
  -3   0  19        6.15       15.06     22.56 o 
  -1   0  19        5.87       12.64     11.64 o 
   1   0  19      123.62       84.95     20.45 o 
  -2   1  19        0.28       16.63     11.85 o 
  -1   1  19       63.65       48.80      8.37 o 
   0   1  19       20.35       22.57      8.61 o 
   1   1  19        4.28        2.89      8.92 o 
                                                 
